# Supplementary material for: Unraveling Fungal Radiation Resistance Regulatory Networks through the Genome-Wide Transcriptome and Genetic Analyses of Cryptococcus neoformans
Source: mBio. 2016 Nov 29;7(6):e01483-16. doi: 10.1128/mBio.01483-16 (PMC5137497; doi:10.1128/mBio.01483-16)
Supplement: Table S3 — The whole microarray data generated by this study. [file mbo006163087st3.xlsx]

## Sheet: ANOVA 0.05
Table. S3. The whole microaray data generated by this study
			Statistics							Fold Change Data						Fold Change Data (Sample/0K-average, log2)												K-means Clustering	Normalized Data (average)						Annotation Data							NCBI annotation
No	Gene Description	Title	P-value(3K 30m/0K)	P-value(3K 60m/0K)	P-value(3K 120m/0K)	P-value(3K 60m/3K 30m)	P-value(3K 120m/3KG 30m)	P-value(3K 120m/3K 60m)	ANOVA test	3K 30m/0K	3K 60m/0K	3K 120m/0K	3K 60m/3K 30m	3K 120m/3K 30m	3K 120m/3K 60m	0K-1	0K-2	0K-3	3K-120-1	3K-120-2	3K-120-3	H99 3KG-1	H99 3KG-2	H99 3KG-3	H99 3KG-1 60min	H99 3KG-2 60min	H99 3KG-3 60min	K-means (6 cluster)	0 K	3 kGy 30 min	3 kGy 60 min	3 kGy 120min	Custom ID	Gene Description	ProbeSet ID	Description	locus_tag	pos	Tm	Target(s)	seq	Title	Other Aliases	Annotation	Entrez Gene ID	Sero D	H99 ID	Sce ID	Sce_Gene (SGD)
1	CNA00020	hypothetical protein[Cryptococcus neoformans var. neoformans JEC21]	0.0613341	0.0328204	0.590486	0.0086067	0.0320382	0.00649014	6.60092e-05	1.26438	0.690454	0.956594	0.546079	0.756569	1.38546	0.164296	-0.148031	-0.033718	0.479374	0.269935	0.254911	-0.496713	-0.50041	-0.608814	-0.043814	-0.072772	-0.075693	3	1076.72	1361.39	743.426	1029.98	NC_006670.1_cdsid_XP_566435.1	CNA00020	NC_006670.1_cdsid_XP_566435.1	CNA00020	NC_006670.1_cdsid_XP_566435.1	906	87.13	NC_006670.1_cdsid_XP_566435.1	GCCGTTGAATGTTATTGGAGGTATTGCAAGTCCACCAAACGCACAG	hypothetical protein[Cryptococcus neoformans var. neoformans JEC21]	CNA00020	Chromosome 1NC_006670.1 (6520..8278, complement)	3253645	181.m07793	CNAG_00011	None	None
2	CNA00040	calcium-binding protein[Cryptococcus neoformans var. neoformans JEC21]	0.0663342	0.0500906	0.00285465	0.113522	0.0141611	0.997269	0.00146094	0.8178	0.567184	0.558888	0.693548	0.683404	0.985373	0.122614	-0.079253	-0.051778	-0.151447	-0.298678	-0.434292	-0.510353	-0.866539	-1.14867	-0.709396	-0.885371	-0.933081	3	2681.24	2192.71	1520.75	1498.51	NC_006670.1_cdsid_XP_566437.1	CNA00040	NC_006670.1_cdsid_XP_566437.1	CNA00040	NC_006670.1_cdsid_XP_566437.1	939	87.57	NC_006670.1_cdsid_XP_566437.1	TGTTGCCTACAACGACTATATGGATATCGTCCTCGATGCGCCCAG	calcium-binding protein[Cryptococcus neoformans var. neoformans JEC21]	CNA00040	Chromosome 1NC_006670.1 (14301..15931, complement)	3253494	181.m07795	CNAG_00009	None	None
3	CNA00080	hypothetical protein[Cryptococcus neoformans var. neoformans JEC21]	0.00565804	0.000840511	0.00132518	0.192124	0.223659	0.599103	1.1496e-06	3.47911	3.86401	4.10958	1.11063	1.18122	1.06355	0.180546	-0.244383	0.0321163	1.90838	1.74409	1.73708	2.02724	2.00563	1.80741	2.26864	1.93423	1.88296	5	206.169	717.283	796.638	847.267	NC_006670.1_cdsid_XP_567247.1	CNA00080	NC_006670.1_cdsid_XP_567247.1	CNA00080	NC_006670.1_cdsid_XP_567247.1	459	86.84	NC_006670.1_cdsid_XP_567247.1	CGTACTTGGCACAGCGATTTTCCATCAATCGACATTGTCGTCCAC	hypothetical protein[Cryptococcus neoformans var. neoformans JEC21]	CNA00080	Chromosome 1NC_006670.1 (28166..29480)	3253721	181.m08863	CNAG_00015	None	None
4	CNA00090	hypothetical protein[Cryptococcus neoformans var. neoformans JEC21]	0.232944	0.221402	0.314742	0.100906	0.0918651	0.750749	0.0473608	0.734774	1.25271	1.21019	1.70489	1.64703	0.966063	-0.264254	0.31562	-0.115872	-0.779728	-0.747833	0.037518	0.404168	0.409989	0.145501	0.084102	0.125465	0.565294	2	860.05	631.942	1077.39	1040.83	NC_006670.1_cdsid_XP_566441.1	CNA00090	NC_006670.1_cdsid_XP_566441.1	CNA00090	NC_006670.1_cdsid_XP_566441.1	606	88.99	NC_006670.1_cdsid_XP_566441.1	GGCAGGATACCGTCGGCAGTTATGGATCGAGATTGGTCTGGGATG	hypothetical protein[Cryptococcus neoformans var. neoformans JEC21]	CNA00090	Chromosome 1NC_006670.1 (30054..30884)	3254004	181.m07799	CNAG_00016	YER146W	LSM5
5	CNA00100	hypothetical protein[Cryptococcus neoformans var. neoformans JEC21]	0.0221224	0.0103587	0.0235669	0.125648	0.0464924	0.0716057	0.000223793	0.774873	0.70379	0.482492	0.908264	0.622671	0.685562	-0.10926	-0.0347656	0.133229	-0.349179	-0.306872	-0.451669	-0.560867	-0.408158	-0.556628	-1.21824	-1.21684	-0.767477	3	588.9	456.323	414.462	284.139	NC_006670.1_cdsid_XP_567230.1	CNA00100	NC_006670.1_cdsid_XP_567230.1	CNA00100	NC_006670.1_cdsid_XP_567230.1	1292	90.27	NC_006670.1_cdsid_XP_567230.1	AACTACAGAGAGCTGCAGACGGTGTAGAGCTGTTGGCGCTTGCTG	hypothetical protein[Cryptococcus neoformans var. neoformans JEC21]	CNA00100	Chromosome 1NC_006670.1 (31136..32790, complement)	3254003	181.m08843	CNAG_00017	None	None
6	CNA00110	hypothetical protein[Cryptococcus neoformans var. neoformans JEC21]	0.92223	0.109142	NaN	0.209029	NaN	NaN	0.000107173	1.03746	1.42544	35.9794	1.37397	34.6802	25.2409	0.0980162	0.136967	-0.268629	-0.40377	0.392703	0.0616349	0.639268	0.371094	-6.99744	5.1691	-6.99744	-6.99744	5	127.773	132.559	182.132	4597.19	NC_006670.1_cdsid_XP_567248.1	CNA00110	NC_006670.1_cdsid_XP_567248.1	CNA00110	NC_006670.1_cdsid_XP_567248.1	2131	89.59	NC_006670.1_cdsid_XP_567248.1	CATCTCTCCTCGTGCGACGTCATCTCCTCTGTCCTTTTCCTGCACC	hypothetical protein[Cryptococcus neoformans var. neoformans JEC21]	CNA00110	Chromosome 1NC_006670.1 (35851..38610)	3253976	181.m08864	CNAG_00018	None	None
7	CNA00140	adenosylmethionine decarboxylase[Cryptococcus neoformans var. neoformans JEC21]	0.0121559	0.341294	0.00303946	0.0441199	0.00154172	0.00141486	7.8484e-07	0.763062	0.937147	0.406952	1.22814	0.533314	0.434246	0.00940891	-0.0286451	0.0187999	-0.458561	-0.398392	-0.316941	-0.0382961	-0.00353109	-0.251401	-1.19087	-1.27881	-1.43175	3	721.416	550.485	676.072	293.581	NC_006670.1_cdsid_XP_566443.1	CNA00140	NC_006670.1_cdsid_XP_566443.1	CNA00140	NC_006670.1_cdsid_XP_566443.1	1264	86.11	NC_006670.1_cdsid_XP_566443.1	CGCAAGGACAGGATAGGGTACGAGTTTGATGGGTATGATTTGGTG	adenosylmethionine decarboxylase[Cryptococcus neoformans var. neoformans JEC21]	CNA00140	Chromosome 1NC_006670.1 (43545..45210, complement)	3253834	181.m07801	CNAG_00021	YOL052C	SPE2
8	CNA00150	holocytochrome-c synthase[Cryptococcus neoformans var. neoformans JEC21]	0.0336195	0.0595234	0.16	0.692845	0.0763327	0.076129	0.00610823	1.16893	1.20373	0.761186	1.02978	0.651185	0.632356	0.00428459	0.0753266	-0.0840184	0.301129	0.172863	0.198339	0.400501	0.254511	0.135269	-0.213484	-0.2519	-0.782601	2	1999.01	2336.69	2406.27	1521.62	NC_006670.1_cdsid_XP_566444.1	CNA00150	NC_006670.1_cdsid_XP_566444.1	CNA00150	NC_006670.1_cdsid_XP_566444.1	716	90.33	NC_006670.1_cdsid_XP_566444.1	AGACGGAAGGTCCCGGGAAGATGGCTTTTTACCTGGATGTGAGGC	holocytochrome-c synthase[Cryptococcus neoformans var. neoformans JEC21]	CNA00150	Chromosome 1NC_006670.1 (45806..46776, complement)	3253729	181.m07802	CNAG_00022	YKL087C	CYT2
9	CNA00180	calcium ion transporter[Cryptococcus neoformans var. neoformans JEC21]	0.135056	0.00851127	0.874985	0.0242602	0.411272	0.0464814	0.00192081	1.18449	1.78758	1.03792	1.50915	0.876258	0.58063	0.0598514	0.0819964	-0.153351	0.405101	0.0853554	0.22447	0.862061	0.794177	0.856792	0.384969	-0.191238	-0.101478	2	4621.15	5473.72	8260.66	4796.39	NC_006670.1_cdsid_XP_566449.1	CNA00180	NC_006670.1_cdsid_XP_566449.1	CNA00180	NC_006670.1_cdsid_XP_566449.1	1735	88.63	NC_006670.1_cdsid_XP_566449.1, NC_006670.1_cdsid_XP_566450.1	ATCATCGCTGTATCGTTCTGGTACTATCCCGGATCAACCACCGCG	calcium ion transporter[Cryptococcus neoformans var. neoformans JEC21]	CNA00180	Chromosome 1NC_006670.1 (54488..57199, complement)	3253522	181.m07805	CNAG_00025	None	None
10	CNA00190	aminotransferase[Cryptococcus neoformans var. neoformans JEC21]	0.00626126	0.00408028	0.00791583	0.00460566	0.028052	0.864184	4.01888e-06	0.580934	0.307828	0.302176	0.529885	0.520156	0.981639	0.0235664	0.0285724	-0.0536006	-0.683055	-0.87785	-0.796415	-1.67931	-1.5395	-1.90375	-2.04921	-1.57739	-1.60023	1	9501.39	5519.68	2924.79	2871.09	NC_006670.1_cdsid_XP_566451.1	CNA00190	NC_006670.1_cdsid_XP_566451.1	CNA00190	NC_006670.1_cdsid_XP_566451.1	1279	87.15	NC_006670.1_cdsid_XP_566451.1	CACGTCAACATTGGTGAGAGGTTTGCTCGTTTCGCTTTCTGCAAAG	aminotransferase[Cryptococcus neoformans var. neoformans JEC21]	CNA00190	Chromosome 1NC_006670.1 (57717..59788, complement)	3253540	181.m07806	CNAG_00026	YJL060W	BNA3
11	CNA00220	D-3-phosphoglycerate dehydrogenase[Cryptococcus neoformans var. neoformans JEC21]	0.123875	0.0185974	NaN	0.0202883	NaN	NaN	0.00612209	0.765091	0.466818	0.491217	0.610146	0.642037	1.05227	0.264056	-0.0712741	-0.238965	-0.195126	-0.497609	-0.487018	-1.12391	-1.07465	-9.00921	-1.02557	-9.00921	-9.00921	3	515.279	394.236	240.542	253.114	NC_006670.1_cdsid_XP_566457.1	CNA00220	NC_006670.1_cdsid_XP_566457.1	CNA00220	NC_006670.1_cdsid_XP_566457.1	1695	86.65	NC_006670.1_cdsid_XP_566457.1	CGAGGAGACTTTGACGAAGAAGGTAACCTGTTCATCTGCCATCCT	D-3-phosphoglycerate dehydrogenase[Cryptococcus neoformans var. neoformans JEC21]	CNA00220	Chromosome 1NC_006670.1 (66911..69614)	3253507	181.m07809	CNAG_00029	None	None
12	CNA00270	sec14 cytosolic factor[Cryptococcus neoformans var. neoformans JEC21]	0.0601228	0.553664	0.0106581	0.316936	0.000632806	0.0568264	0.000964724	1.31708	1.12316	0.639693	0.852764	0.48569	0.569548	0.150998	-0.180889	0.0107849	0.463163	0.331148	0.394693	0.497653	0.0723199	-0.142174	-0.553616	-0.63452	-0.752408	3	399.082	525.622	448.232	255.29	NC_006670.1_cdsid_XP_566461.1	CNA00270	NC_006670.1_cdsid_XP_566461.1	CNA00270	NC_006670.1_cdsid_XP_566461.1	568	90.07	NC_006670.1_cdsid_XP_566461.1	AAAGATTATGTCAGAGCAGCCAGCGCCGTCGGCCAAAACAACTCC	sec14 cytosolic factor[Cryptococcus neoformans var. neoformans JEC21]	CNA00270	Chromosome 1NC_006670.1 (83413..84847, complement)	3253509	181.m08582	CNAG_00036	YMR079W	SEC14
13	CNA00300	sterol 14-demethylase[Cryptococcus neoformans var. neoformans JEC21]	0.0102927	0.0522726	0.00374874	0.487474	0.00248021	0.0189156	2.66204e-05	0.584146	0.517554	0.215177	0.886002	0.368361	0.415757	0.0108278	-0.0563372	0.0437138	-0.631541	-0.857258	-0.849569	-0.744754	-0.761119	-1.45066	-1.96798	-2.31017	-2.40903	1	1755.76	1025.62	908.699	377.798	NC_006670.1_cdsid_XP_566464.1	CNA00300	NC_006670.1_cdsid_XP_566464.1	CNA00300	NC_006670.1_cdsid_XP_566464.1	1461	86.99	NC_006670.1_cdsid_XP_566464.1	GCACAGATGTGTCGGTGAACAATTTGCGTACACTCAGCTTTCAACC	sterol 14-demethylase[Cryptococcus neoformans var. neoformans JEC21]	CNA00300	Chromosome 1NC_006670.1 (99512..101925)	3253947	181.m07816	CNAG_00040	YHR007C	ERG11
14	CNA00380	hypothetical protein[Cryptococcus neoformans var. neoformans JEC21]	0.00994148	0.184338	0.00376309	0.00742644	0.290189	0.0243385	4.99673e-05	1.8038	0.811665	1.6412	0.449976	0.909857	2.02201	0.027762	-0.00153897	-0.026739	0.986919	0.85394	0.697786	-0.297038	-0.054574	-0.603411	0.640578	0.782375	0.717807	6	304.847	549.882	247.434	500.314	NC_006670.1_cdsid_XP_566469.1	CNA00380	NC_006670.1_cdsid_XP_566469.1	CNA00380	NC_006670.1_cdsid_XP_566469.1	921	88.68	NC_006670.1_cdsid_XP_566469.1	CAGGAAGGAACCAGAAGAAACTCCTGCCGTCCTCAATGCTGTTGG	hypothetical protein[Cryptococcus neoformans var. neoformans JEC21]	CNA00380	Chromosome 1NC_006670.1 (119952..121269)	3253497	181.m07823	CNAG_00049	None	None
15	CNA00520	peptide-binding protein[Cryptococcus neoformans var. neoformans JEC21]	0.16931	0.0136924	0.825917	0.00715005	0.312799	0.0464846	0.00271086	1.14018	0.637789	0.979518	0.559378	0.859095	1.5358	-0.11723	-0.0221705	0.128682	0.0855405	0.134558	0.335351	-0.451578	-0.770681	-0.746653	-0.330994	-0.0112195	0.203281	3	1462.81	1667.86	932.967	1432.85	NC_006670.1_cdsid_XP_566479.1	CNA00520	NC_006670.1_cdsid_XP_566479.1	CNA00520	NC_006670.1_cdsid_XP_566479.1	2460	87.66	NC_006670.1_cdsid_XP_566479.1	CGAAAAGTGGTTGCGAGACTATCTGGAAAACGTTGAGGCAGCCTC	peptide-binding protein[Cryptococcus neoformans var. neoformans JEC21]	CNA00520	Chromosome 1NC_006670.1 (146891..149713, complement)	3253520	181.m07834	CNAG_00151	None	None
16	CNA00530	hypothetical protein[Cryptococcus neoformans var. neoformans JEC21]	0.0103576	0.00944299	0.00119078	0.134261	0.00875512	0.024518	5.88555e-06	1.61501	1.86121	2.574	1.15244	1.59379	1.38297	0.163597	-0.0594982	-0.119784	0.814264	0.7163	0.529742	0.858518	0.914127	0.915347	1.25717	1.3259	1.49817	6	7768.12	12545.6	14458.1	19995.1	NC_006670.1_cdsid_XP_566480.1	CNA00530	NC_006670.1_cdsid_XP_566480.1	CNA00530	NC_006670.1_cdsid_XP_566480.1	1439	88.42	NC_006670.1_cdsid_XP_566480.1	ATAACGAGAGTGTTAGGGCGATGCGATATCCTCCAGACGCTCACC	hypothetical protein[Cryptococcus neoformans var. neoformans JEC21]	CNA00530	Chromosome 1NC_006670.1 (150778..152835, complement)	3253487	181.m07835	CNAG_00062	YER021W	RPN3
17	CNA00540	hypothetical protein[Cryptococcus neoformans var. neoformans JEC21]	0.0703304	0.239867	0.0980137	0.10457	0.249964	0.143668	0.0237197	1.1723	0.837522	1.07559	0.714429	0.917505	1.28425	0.0601416	0.0106976	-0.0740169	0.352028	0.223593	0.101509	-0.00640136	-0.254457	-0.559172	0.136772	0.113107	0.0645546	3	304.367	356.808	254.914	327.373	NC_006670.1_cdsid_XP_566481.1	CNA00540	NC_006670.1_cdsid_XP_566481.1	CNA00540	NC_006670.1_cdsid_XP_566481.1	395	86.72	NC_006670.1_cdsid_XP_566481.1	CAAAGAGAGTGACGATCATGCAAAAGGACTTGCAACTAGCTCGGC	hypothetical protein[Cryptococcus neoformans var. neoformans JEC21]	CNA00540	Chromosome 1NC_006670.1 (153345..154485)	3253486	181.m08683	CNAG_00063	None	None
18	CNA00580	hypothetical protein[Cryptococcus neoformans var. neoformans JEC21]	0.266368	0.0101942	0.036436	0.0202823	0.081297	0.383056	0.00287451	0.921575	0.691302	0.751694	0.750131	0.815662	1.08736	0.102292	0.00944772	-0.120369	0.00376872	-0.212743	-0.153263	-0.405041	-0.603408	-0.598385	-0.252994	-0.418828	-0.582304	3	7560.66	6967.71	5226.7	5683.3	NC_006670.1_cdsid_XP_567231.1	CNA00580	NC_006670.1_cdsid_XP_567231.1	CNA00580	NC_006670.1_cdsid_XP_567231.1	417	87.84	NC_006670.1_cdsid_XP_567231.1	CGGCTTTGGCGTTATGGGTGTTATTGGCTACCTTGTCAAGCTCAT	hypothetical protein[Cryptococcus neoformans var. neoformans JEC21]	CNA00580	Chromosome 1NC_006670.1 (162563..163778)	3253449	181.m08844	CNAG_00067	None	None
19	CNA00630	nuclear mRNA splicing protein[Cryptococcus neoformans var. neoformans JEC21]	0.106691	0.00577281	0.353743	0.0164825	0.0489327	0.00727821	0.000185769	0.848831	1.42478	1.05883	1.67852	1.2474	0.743156	0.107208	-0.0889991	-0.0252011	-0.0932351	-0.235699	-0.396305	0.592329	0.446472	0.489499	0.170617	0.0709859	0.000758906	2	4113.78	3491.9	5861.23	4355.81	NC_006670.1_cdsid_XP_566487.1	CNA00630	NC_006670.1_cdsid_XP_566487.1	CNA00630	NC_006670.1_cdsid_XP_566487.1	2528	90.46	NC_006670.1_cdsid_XP_566487.1	TTTGCGCGGTGGCTAGTCATCCGGAATTACCAGTCATCGGAAGCG	nuclear mRNA splicing protein[Cryptococcus neoformans var. neoformans JEC21]	CNA00630	Chromosome 1NC_006670.1 (179766..183164, complement)	3253482	181.m07842	CNAG_00073	None	None
20	CNA00640	integral to plasma membrane protein[Cryptococcus neoformans var. neoformans JEC21]	0.254019	0.378206	0.0329718	0.859886	0.0865416	0.177611	0.0463411	0.756942	0.768142	0.416104	1.0148	0.549717	0.541701	-0.300929	-0.187815	0.389937	-0.508735	-0.516524	-0.202683	0.264294	-0.710068	-1.02301	-0.838306	-1.3472	-1.75654	1	5235.71	3963.13	4021.77	2178.6	NC_006670.1_cdsid_XP_567082.1	CNA00640	NC_006670.1_cdsid_XP_567082.1	CNA00640	NC_006670.1_cdsid_XP_567082.1	1528	87.79	NC_006670.1_cdsid_XP_567082.1	GATGCTGGTGTATCTACCATCTTTGTCGGCTTGGGAGAAGACCCT	integral to plasma membrane protein[Cryptococcus neoformans var. neoformans JEC21]	CNA00640	Chromosome 1NC_006670.1 (183976..186688)	3253742	181.m08688	CNAG_00074	YOR161C	PNS1
21	CNA00670	sulfate transporter[Cryptococcus neoformans var. neoformans JEC21]	0.0168424	0.00166293	0.00399613	0.346055	0.00517489	0.00588109	2.42676e-06	0.494063	0.435945	0.186432	0.882368	0.377344	0.42765	0.0311656	-0.103957	0.0672056	-0.785079	-1.10362	-1.19588	-1.01047	-1.31871	-1.28434	-2.36807	-2.22781	-2.71683	1	1454.83	718.779	634.227	271.227	NC_006670.1_cdsid_XP_566490.1	CNA00670	NC_006670.1_cdsid_XP_566490.1	CNA00670	NC_006670.1_cdsid_XP_566490.1	2402	86.31	NC_006670.1_cdsid_XP_566490.1	GCGGTGTATCAACCAAGACTGTTCCATTGTTAGACAGGTCAACACC	sulfate transporter[Cryptococcus neoformans var. neoformans JEC21]	CNA00670	Chromosome 1NC_006670.1 (191885..194717)	3253894	181.m07846	CNAG_00077	YBR294W	SUL1
22	CNA00680	vacuole protein[Cryptococcus neoformans var. neoformans JEC21]	0.410038	0.0167883	0.0224961	0.00974423	0.0139635	0.862679	0.000273228	1.10042	0.532875	0.52722	0.484247	0.479108	0.989388	0.181349	-0.00252636	-0.204556	0.292785	0.140875	-0.0384799	-0.97118	-0.83619	-0.920255	-0.704742	-0.824794	-1.3092	3	3106.17	3418.08	1655.2	1637.63	NC_006670.1_cdsid_XP_566492.1	CNA00680	NC_006670.1_cdsid_XP_566492.1	CNA00680	NC_006670.1_cdsid_XP_566492.1	3486	86.43	NC_006670.1_cdsid_XP_566492.1	GGAAGAGCAGGACGTCTTGTCATCTCATCTTATTGCTGTCCTGTCA	vacuole protein[Cryptococcus neoformans var. neoformans JEC21]	CNA00680	Chromosome 1NC_006670.1 (195348..199819)	3253476	181.m07847	CNAG_00078	YGR125W	None
23	CNA00730	protein complex assembly-related protein[Cryptococcus neoformans var. neoformans JEC21]	0.46343	0.783916	0.0366546	0.362038	0.0647434	0.0359547	0.0167576	0.935273	1.02778	0.733977	1.09891	0.784774	0.714136	0.0693892	0.0855962	-0.168769	0.00643317	-0.258106	-0.0511548	0.153782	0.102402	-0.156324	-0.354443	-0.638029	-0.363699	2	1182.38	1105.85	1215.23	867.84	NC_006670.1_cdsid_XP_566491.1	CNA00730	NC_006670.1_cdsid_XP_566491.1	CNA00730	NC_006670.1_cdsid_XP_566491.1	2838	87.54	NC_006670.1_cdsid_XP_566491.1	TTGTCAGGTTGTTTGCGATACCGTAGAGGAAATTCACACCCACGC	protein complex assembly-related protein[Cryptococcus neoformans var. neoformans JEC21]	CNA00730	Chromosome 1NC_006670.1 (211382..214583, complement)	3253897	181.m07852	CNAG_00083	None	None
24	CNA00740	glutamine-tRNA ligase[Cryptococcus neoformans var. neoformans JEC21]	0.399351	0.0153132	0.697679	0.00780728	0.239324	0.01865	0.00100426	1.04851	0.758652	0.977687	0.723552	0.932452	1.28872	0.0535993	0.0510893	-0.110757	0.117808	-0.0221757	0.105277	-0.43012	-0.28873	-0.483718	-0.13836	3.27396e-06	0.0349283	3	2793.12	2928.61	2119	2730.79	NC_006670.1_cdsid_XP_566493.1	CNA00740	NC_006670.1_cdsid_XP_566493.1	CNA00740	NC_006670.1_cdsid_XP_566493.1	2504	86.45	NC_006670.1_cdsid_XP_566493.1	GCAGGAGCGAGGGTGACAAGATTATACTAAACAGGATTGTCTCGCT	glutamine-tRNA ligase[Cryptococcus neoformans var. neoformans JEC21]	CNA00740	Chromosome 1NC_006670.1 (215416..218690)	3253474	181.m07853	CNAG_00084	YOR168W	GLN4
25	CNA00750	histone binding protein[Cryptococcus neoformans var. neoformans JEC21]	0.000226122	0.0454723	0.191809	0.0780267	0.0347015	0.194074	0.000401467	2.36113	1.66186	1.28179	0.703839	0.54287	0.771299	0.0883199	-0.0177701	-0.0753521	1.30448	1.20063	1.21104	0.95475	0.760846	0.435994	0.55348	0.458036	0.00586486	6	1520.06	3589.07	2526.13	1948.4	NC_006670.1_cdsid_XP_566497.1	CNA00750	NC_006670.1_cdsid_XP_566497.1	CNA00750	NC_006670.1_cdsid_XP_566497.1	380	86.55	NC_006670.1_cdsid_XP_566497.1	CTCCGAGCGTAGTGCAATGGGATAAGCTCCATAGGAACGTATTGA	histone binding protein[Cryptococcus neoformans var. neoformans JEC21]	CNA00750	Chromosome 1NC_006670.1 (218705..219753, complement)	3253892	181.m07854	CNAG_00085	YJL115W	ASF1
26	CNA00790	exosome complex exonuclease rrp4[Cryptococcus neoformans var. neoformans JEC21]	0.423486	0.282544	0.113462	0.545099	0.0292314	0.0170534	0.012767	1.1211	1.18984	0.726845	1.06132	0.648334	0.610874	0.286336	-0.0757491	-0.266018	0.355615	0.0901289	0.0275669	0.278803	0.369392	0.0902269	-0.315242	-0.380854	-0.715874	2	2583.94	2896.84	3074.49	1878.12	NC_006670.1_cdsid_XP_566505.1	CNA00790	NC_006670.1_cdsid_XP_566505.1	CNA00790	NC_006670.1_cdsid_XP_566505.1	834	86.39	NC_006670.1_cdsid_XP_566505.1	GGCTCTTGCTAGCGAAGGTGTTCCTCTTACTGAGACTCTTATCGG	exosome complex exonuclease rrp4[Cryptococcus neoformans var. neoformans JEC21]	CNA00790	Chromosome 1NC_006670.1 (227301..228587, complement)	3253462	181.m07858	CNAG_00089	YHR069C	RRP4
27	CNA00830	mitochondrion protein[Cryptococcus neoformans var. neoformans JEC21]	0.0961951	0.0124275	0.00393107	0.0573225	0.0180379	0.0798602	9.42593e-05	0.811321	0.602847	0.465234	0.743044	0.573428	0.771729	0.103991	-0.185338	0.0646267	-0.259599	-0.385163	-0.2637	-0.53895	-0.80666	-0.866266	-0.995984	-1.02254	-1.31452	3	5757.36	4671.07	3470.81	2678.52	NC_006670.1_cdsid_XP_566510.1	CNA00830	NC_006670.1_cdsid_XP_566510.1	CNA00830	NC_006670.1_cdsid_XP_566510.1	154	89.34	NC_006670.1_cdsid_XP_566510.1	CCGGCTGAGAAGTTGAGTGTGTCACAAAATGTTGCTCTTGCGGCG	mitochondrion protein[Cryptococcus neoformans var. neoformans JEC21]	CNA00830	Chromosome 1NC_006670.1 (234964..235639)	3253459	181.m07861	CNAG_00092	YGR243W	FMP43
28	CNA00840	hypothetical protein[Cryptococcus neoformans var. neoformans JEC21]	0.629387	0.138826	0.153766	0.0435832	0.0814162	0.650561	0.0254107	0.732313	2.50869	2.17976	3.42571	2.97654	0.868883	-0.952188	-0.604371	0.868207	-1.063	-1.16182	0.346365	1.80775	0.846742	1.1549	1.46244	0.799425	1.03077	2	4812.78	3524.46	12073.8	10490.7	NC_006670.1_cdsid_XP_566511.1	CNA00840	NC_006670.1_cdsid_XP_566511.1	CNA00840	NC_006670.1_cdsid_XP_566511.1	2250	87.13	NC_006670.1_cdsid_XP_566511.1	TACGAGGTTGATCAGTATCGGCAGACAGAGGTGGGAGGTTTTGTA	hypothetical protein[Cryptococcus neoformans var. neoformans JEC21]	CNA00840	Chromosome 1NC_006670.1 (235743..238630, complement)	3253883	181.m07862	CNAG_00093	None	None
29	CNA00860	hypothetical protein[Cryptococcus neoformans var. neoformans JEC21]	0.399459	0.0407116	0.0156659	0.00955283	0.0249706	0.0887615	0.000381698	1.06535	0.804307	0.619449	0.754968	0.581449	0.770164	-0.138854	-0.0101073	0.135852	0.0117557	0.0645747	0.191691	-0.232555	-0.341397	-0.372356	-0.534058	-0.644112	-0.921798	3	2700.95	2877.46	2172.39	1673.1	NC_006670.1_cdsid_XP_566513.1	CNA00860	NC_006670.1_cdsid_XP_566513.1	CNA00860	NC_006670.1_cdsid_XP_566513.1	3508	86.08	NC_006670.1_cdsid_XP_566513.1	GGATTGGAGGATTTGAGTGAGAGTCTAGAGAAGCTCAAGGTCGACG	hypothetical protein[Cryptococcus neoformans var. neoformans JEC21]	CNA00860	Chromosome 1NC_006670.1 (240740..244842, complement)	3253457	181.m07864	CNAG_00095	None	None
30	CNA00870	hypothetical protein[Cryptococcus neoformans var. neoformans JEC21]	0.0295408	0.0557701	0.0654924	0.183396	0.93869	0.189385	0.0157479	0.718926	0.831745	0.713066	1.15693	0.991848	0.857313	0.111466	-0.029037	-0.089881	-0.299001	-0.482024	-0.671184	-0.390201	-0.242477	-0.173128	-0.355159	-0.402913	-0.734362	3	2318.6	1666.9	1928.48	1653.31	NC_006670.1_cdsid_XP_566514.1	CNA00870	NC_006670.1_cdsid_XP_566514.1	CNA00870	NC_006670.1_cdsid_XP_566514.1	1512	88.13	NC_006670.1_cdsid_XP_566514.1	GTTAGCCAAATTTGCGGGTGTTTGGAAGCTGGGTACGACGATCAC	hypothetical protein[Cryptococcus neoformans var. neoformans JEC21]	CNA00870	Chromosome 1NC_006670.1 (244911..246723)	3253881	181.m07865	CNAG_00096	None	None
31	CNA00880	ITR1[Cryptococcus neoformans var. neoformans JEC21]	0.00151742	0.00426669	0.0212134	0.00176866	0.363988	0.0018492	7.91466e-07	1.95333	0.673612	1.78694	0.344853	0.914818	2.65278	0.0681958	-0.0223962	-0.0484132	0.990369	0.961587	0.945498	-0.676176	-0.457374	-0.58488	1.01765	0.853389	0.613037	6	343.047	670.085	231.081	613.006	NC_006670.1_cdsid_XP_566515.1	CNA00880	NC_006670.1_cdsid_XP_566515.1	CNA00880	NC_006670.1_cdsid_XP_566515.1	1511	88.61	NC_006670.1_cdsid_XP_566515.1	GGGCGTTTGGGATTTATGCGGGGTTTTGTGTGATTGGATGGTTGT	ITR1[Cryptococcus neoformans var. neoformans JEC21]	CNA00880	Chromosome 1NC_006670.1 (246774..249404, complement)	3253456	181.m07866	CNAG_00097	YOL103W	ITR2
32	CNA00910	chaperone[Cryptococcus neoformans var. neoformans JEC21]	0.0252685	0.0126485	0.0842584	0.399633	0.115586	0.0502304	0.00151687	0.698632	0.6397	0.829359	0.915646	1.18712	1.29648	0.142435	-0.0161495	-0.140244	-0.33534	-0.612599	-0.623082	-0.481946	-0.779682	-0.68828	-0.260902	-0.288305	-0.260759	3	13098.8	9151.21	8379.27	10863.6	NC_006670.1_cdsid_XP_566518.1	CNA00910	NC_006670.1_cdsid_XP_566518.1	CNA00910	NC_006670.1_cdsid_XP_566518.1	1667	86.2	NC_006670.1_cdsid_XP_566518.1	CTAGAGCGCTCAACGACCATATGAAGAACCCTATGATCGCTCAGA	chaperone[Cryptococcus neoformans var. neoformans JEC21]	CNA00910	Chromosome 1NC_006670.1 (254947..257137)	3253452	181.m07869	CNAG_00100	YOR027W	STI1
33	CNA00920	hypothetical protein[Cryptococcus neoformans var. neoformans JEC21]	0.0926646	0.161026	0.0706332	0.3122	0.691102	0.14847	0.0480739	1.72716	1.30001	1.54409	0.752688	0.894003	1.18775	-0.377882	0.100053	0.212407	0.243242	0.897362	1.09436	0.38702	0.551348	0.172359	0.599509	0.614052	0.665858	6	1162.53	2007.89	1511.31	1795.06	NC_006670.1_cdsid_XP_566519.1	CNA00920	NC_006670.1_cdsid_XP_566519.1	CNA00920	NC_006670.1_cdsid_XP_566519.1	677	86.67	NC_006670.1_cdsid_XP_566519.1	GGATTCCTGGAGAGAGTGAGGACGATATTGAATTGAGACGTGCGG	hypothetical protein[Cryptococcus neoformans var. neoformans JEC21]	CNA00920	Chromosome 1NC_006670.1 (257594..258539, complement)	3253451	181.m07870	CNAG_00101	None	None
34	CNA00930	pelota[Cryptococcus neoformans var. neoformans JEC21]	0.307837	0.144039	0.00347937	0.074701	0.398605	0.0422288	0.00726899	0.855424	1.37675	0.737525	1.60944	0.862175	0.535699	-0.0791257	0.0421593	0.0338143	-0.50887	-0.325163	0.0912463	0.801985	0.281715	0.22789	-0.371652	-0.473918	-0.474589	2	5342.38	4570	7355.14	3940.14	NC_006670.1_cdsid_XP_566520.1	CNA00930	NC_006670.1_cdsid_XP_566520.1	CNA00930	NC_006670.1_cdsid_XP_566520.1	1095	86.89	NC_006670.1_cdsid_XP_566520.1	GCATGAATCTGGCCAACAGTTGAATATGTTGACCGGTATAGCGGC	pelota[Cryptococcus neoformans var. neoformans JEC21]	CNA00930	Chromosome 1NC_006670.1 (258827..260496, complement)	3253874	181.m07871	CNAG_07309	YNL001W	DOM34
35	CNA00950	mRNA export factor elf1[Cryptococcus neoformans var. neoformans JEC21]	0.145496	0.108453	0.00188955	0.0397851	0.0479007	0.00134196	9.29081e-05	0.785037	1.24663	0.458434	1.58799	0.583965	0.367739	0.143214	-0.16547	0.00575878	-0.111126	-0.323164	-0.666732	0.0976288	0.394377	0.438819	-1.24829	-1.07092	-1.0639	2	5299.65	4160.43	6606.69	2429.54	NC_006670.1_cdsid_XP_566522.1	CNA00950	NC_006670.1_cdsid_XP_566522.1	CNA00950	NC_006670.1_cdsid_XP_566522.1	2917	90.47	NC_006670.1_cdsid_XP_566522.1	ACCGAATTCGTGACTGCCCTCTGTCCCGAAATCTGGCACGTTGAC	mRNA export factor elf1[Cryptococcus neoformans var. neoformans JEC21]	CNA00950	Chromosome 1NC_006670.1 (262541..266285)	3253871	181.m07873	CNAG_00104	YPL226W	NEW1
36	CNA00960	pyridoxal reductase[Cryptococcus neoformans var. neoformans JEC21]	0.446905	0.0236315	0.0599654	0.0875542	0.124149	0.218604	0.0122113	1.13631	0.754469	0.828952	0.663966	0.729514	1.09872	0.0833263	0.0320883	-0.123354	0.462202	0.149239	-0.116705	-0.283835	-0.411418	-0.535083	-0.22521	-0.261508	-0.327042	3	356.408	404.988	268.899	295.445	NC_006670.1_cdsid_XP_566523.1	CNA00960	NC_006670.1_cdsid_XP_566523.1	CNA00960	NC_006670.1_cdsid_XP_566523.1	922	87.28	NC_006670.1_cdsid_XP_566523.1	AAGCTCAACAATGAAGAAGTCGAGGCTCTTAACAAGCTGGCTTCGG	pyridoxal reductase[Cryptococcus neoformans var. neoformans JEC21]	CNA00960	Chromosome 1NC_006670.1 (266313..267788, complement)	3253869	181.m07874	CNAG_00105	None	None
37	CNA00970	two-component sensor molecule[Cryptococcus neoformans var. neoformans JEC21]	0.124094	0.880189	0.00644971	0.214864	0.00852696	0.0118269	3.46137e-05	0.844701	0.986595	0.456467	1.16798	0.540389	0.462669	0.162255	-0.118106	-0.059542	-0.095659	-0.318468	-0.328548	-0.240437	-0.00939003	0.163219	-1.08785	-1.11582	-1.19262	2	2317.62	1957.7	2286.55	1057.92	NC_006670.1_cdsid_XP_566525.1	CNA00970	NC_006670.1_cdsid_XP_566525.1	CNA00970	NC_006670.1_cdsid_XP_566525.1	3493	87.41	NC_006670.1_cdsid_XP_566525.1	ATTCACCAGAAACATCTCATCGAAATGATTCGTGATGCCCGTCGCC	two-component sensor molecule[Cryptococcus neoformans var. neoformans JEC21]	CNA00970	Chromosome 1NC_006670.1 (268830..273121, complement)	3253866	181.m07875	CNAG_00106	None	TCO5
38	CNA00990	RVB1[Cryptococcus neoformans var. neoformans JEC21]	0.281751	0.116001	0.786971	0.035582	0.285761	0.081275	0.0230205	1.42773	0.541312	1.03219	0.379143	0.722959	1.90682	-0.509901	-0.163645	0.490532	0.0756318	0.325646	0.982677	-0.411097	-1.08443	-1.32082	0.239414	0.0335128	-0.164001	3	596.82	852.095	323.066	616.03	NC_006670.1_cdsid_XP_566529.1	CNA00990	NC_006670.1_cdsid_XP_566529.1	CNA00990	NC_006670.1_cdsid_XP_566529.1	1410	86.98	NC_006670.1_cdsid_XP_566529.1	GGCGGGCGTGTTGAGAAGCACTGAAGATTTCGAGAAGAGGTATTA	RVB1[Cryptococcus neoformans var. neoformans JEC21]	CNA00990	Chromosome 1NC_006670.1 (276128..277750, complement)	3253447	181.m07878	CNAG_00108	YDR190C	RVB1
39	CNA01010	hypothetical protein[Cryptococcus neoformans var. neoformans JEC21]	0.0149116	0.00136429	0.00118255	0.0618653	0.0205736	0.334577	1.35864e-05	0.460826	0.271269	0.245468	0.588658	0.53267	0.904889	-0.22156	-0.0615565	0.24383	-1.47317	-1.06393	-0.878426	-2.05364	-1.76979	-1.83815	-2.01661	-1.87921	-2.20134	1	2506.18	1154.91	679.847	615.186	NC_006670.1_cdsid_XP_566531.1	CNA01010	NC_006670.1_cdsid_XP_566531.1	CNA01010	NC_006670.1_cdsid_XP_566531.1	1776	89.46	NC_006670.1_cdsid_XP_566531.1	TTATGCGTGGTTGCCTATGCCCAGTGTGACAAGCGGGAGGATTTA	hypothetical protein[Cryptococcus neoformans var. neoformans JEC21]	CNA01010	Chromosome 1NC_006670.1 (278541..280964, complement)	3253445	181.m08703	CNAG_00110	None	None
40	CNA01020	pre-mRNA splicing factor[Cryptococcus neoformans var. neoformans JEC21]	0.378946	0.138919	0.699333	0.0154384	0.391789	0.0449528	0.0295403	0.943931	1.11498	0.975654	1.18121	1.03361	0.87504	0.11139	0.00198246	-0.122875	-0.080203	-0.0438375	-0.1269	0.222006	0.0793985	0.16609	0.0308555	-0.0319325	-0.108994	2	14248.4	13449.5	15886.7	13901.5	NC_006670.1_cdsid_XP_566533.1	CNA01020	NC_006670.1_cdsid_XP_566533.1	CNA01020	NC_006670.1_cdsid_XP_566533.1	2099	86.86	NC_006670.1_cdsid_XP_566533.1	CTGATCTGCCTGTTAGCACATTGTTTTCCACGATCCGAGAGAGGA	pre-mRNA splicing factor[Cryptococcus neoformans var. neoformans JEC21]	CNA01020	Chromosome 1NC_006670.1 (281127..283597)	3253853	181.m07880	CNAG_00111	None	None
41	CNA01030	transcription regulator[Cryptococcus neoformans var. neoformans JEC21]	0.401894	0.121808	0.221628	0.102426	0.134091	0.114687	0.00286654	1.09087	0.393087	0.7389	0.360341	0.677347	1.87974	-0.250055	0.0892499	0.131351	0.0232869	0.106	0.238918	-1.59914	-8.5398	-1.13258	-0.917636	-0.386875	-0.116317	3	372.164	405.984	146.293	274.992	NC_006670.1_cdsid_XP_566535.1	CNA01030	NC_006670.1_cdsid_XP_566535.1	CNA01030	NC_006670.1_cdsid_XP_566535.1	1812	87.94	NC_006670.1_cdsid_XP_566535.1	TGGAGGAAACAGTGAGGATGGGGAGTTTGAAGGCATCAACTGGTA	transcription regulator[Cryptococcus neoformans var. neoformans JEC21]	CNA01030	Chromosome 1NC_006670.1 (283616..285681, complement)	3253850	181.m08702	CNAG_07311	YLR015W	BRE2
42	CNA01060	ribosomal protein S3[Cryptococcus neoformans var. neoformans JEC21]	0.000168481	0.328148	0.0238221	0.0095596	0.978547	0.0148745	4.87213e-05	0.532581	0.932547	0.538819	1.751	1.01171	0.577793	-0.058841	0.040846	0.016137	-0.951117	-0.910261	-0.86664	-0.110405	-0.232336	0.028651	-1.18264	-0.777816	-0.754717	2	42755.4	22770.7	39871.4	23037.4	NC_006670.1_cdsid_XP_566546.1	CNA01060	NC_006670.1_cdsid_XP_566546.1	CNA01060	NC_006670.1_cdsid_XP_566546.1	505	89.7	NC_006670.1_cdsid_XP_566546.1	TTTATTGACTACGCCGTCCGACACGTTCTCCTCCGACAGGGTGTG	ribosomal protein S3[Cryptococcus neoformans var. neoformans JEC21]	CNA01060	Chromosome 1NC_006670.1 (290349..291424)	3253810	181.m07884	CNAG_00116	YNL178W	RPS3
43	CNA01070	C-14 sterol reductase[Cryptococcus neoformans var. neoformans JEC21]	0.193498	0.0351759	0.0306936	0.0971946	0.0412336	0.0541227	0.000728406	0.846694	0.650227	0.368024	0.76796	0.434661	0.565994	0.198922	-0.061582	-0.161739	-0.069028	-0.282251	-0.387423	-0.372905	-0.720624	-0.806873	-1.06122	-1.48791	-1.89799	1	2275.23	1926.42	1479.42	837.341	NC_006670.1_cdsid_XP_566548.1	CNA01070	NC_006670.1_cdsid_XP_566548.1	CNA01070	NC_006670.1_cdsid_XP_566548.1	1166	89.04	NC_006670.1_cdsid_XP_566548.1	ACCCTAACTACTTTGGCGACTGGCTCATTGCTCTCGGATGGTGTC	C-14 sterol reductase[Cryptococcus neoformans var. neoformans JEC21]	CNA01070	Chromosome 1NC_006670.1 (291852..294149, complement)	3253747	181.m08700	CNAG_00117	YNL280C	ERG24
44	CNA01100	hypothetical protein[Cryptococcus neoformans var. neoformans JEC21]	0.0600373	0.843168	0.0926569	0.0132976	0.779962	0.0855438	0.0163784	0.8342	1.00997	0.817886	1.2107	0.980444	0.809814	0.142513	-0.104888	-0.049462	-0.176213	-0.281215	-0.331556	0.056196	0.018046	-0.032686	-0.109405	-0.398637	-0.380607	2	12049	10051.3	12169.2	9854.75	NC_006670.1_cdsid_XP_567088.1	CNA01100	NC_006670.1_cdsid_XP_567088.1	CNA01100	NC_006670.1_cdsid_XP_567088.1	875	87.62	NC_006670.1_cdsid_XP_567088.1	AGATGTTGAACGGACAAAAGCTCCAAGGTATCCACACTGCCAAGG	hypothetical protein[Cryptococcus neoformans var. neoformans JEC21]	CNA01100	Chromosome 1NC_006670.1 (297335..299357, complement)	3253699	181.m08698	CNAG_00121	YDL022W	GPD1
45	CNA01180	serine/threonine-protein kinase[Cryptococcus neoformans var. neoformans JEC21]	0.0332648	0.397921	0.00716993	0.0240059	0.4031	0.00673568	0.000681686	0.476113	1.19519	0.384554	2.5103	0.807695	0.321752	-0.226916	-0.111711	0.286942	-1.35525	-1.37321	-0.618297	0.612363	-0.0416414	0.118032	-1.11288	-1.52831	-1.53696	2	1545.77	735.96	1847.48	594.432	NC_006670.1_cdsid_XP_566563.1	CNA01180	NC_006670.1_cdsid_XP_566563.1	CNA01180	NC_006670.1_cdsid_XP_566563.1	464	88.53	NC_006670.1_cdsid_XP_566564.1, NC_006670.1_cdsid_XP_566563.1	AGCACGGTAACAAGCATCTGAACGCCAACTTCAAGAAGAGGGGAC	serine/threonine-protein kinase[Cryptococcus neoformans var. neoformans JEC21]	CNA01180	Chromosome 1NC_006670.1 (318264..322491)	3253784	181.m07895	CNAG_00130	YLR248W	RCK2
46	CNA01240	hypothetical protein[Cryptococcus neoformans var. neoformans JEC21]	0.0214496	0.0468052	0.143582	0.809036	0.0491435	0.0269594	0.00226661	1.36772	1.41417	0.708641	1.03396	0.518118	0.5011	0.0621445	-0.144799	0.0724185	0.59121	0.405141	0.34759	0.691253	0.533874	0.238799	-0.117694	-0.641675	-0.828042	2	662.464	906.066	936.837	469.449	NC_006670.1_cdsid_XP_567092.1	CNA01240	NC_006670.1_cdsid_XP_567092.1	CNA01240	NC_006670.1_cdsid_XP_567092.1	922	89.31	NC_006670.1_cdsid_XP_567092.1	ACACCTGTTGCCCTTCTTGTGCCGCTTCTTAGTGCTATCTTGACCC	hypothetical protein[Cryptococcus neoformans var. neoformans JEC21]	CNA01240	Chromosome 1NC_006670.1 (337524..339280, complement)	3253609	181.m08708	CNAG_00137	None	None
47	CNA01280	hypothetical protein[Cryptococcus neoformans var. neoformans JEC21]	0.000481677	0.749965	0.0222212	0.0118085	0.0111607	0.0212602	1.5042e-05	2.86992	0.970015	1.718	0.337994	0.598622	1.77111	0.0925905	-0.0300475	-0.0674415	1.65977	1.49964	1.39087	0.23043	-0.117489	-0.295008	0.957852	0.587195	0.773367	6	415.57	1192.65	403.109	713.949	NC_006670.1_cdsid_XP_566579.1	CNA01280	NC_006670.1_cdsid_XP_566579.1	CNA01280	NC_006670.1_cdsid_XP_566579.1	1240	88.59	NC_006670.1_cdsid_XP_566579.1	ACGCATTGGATGTCGACGTTCATGATACGGTTCGTTTGGCAGACC	hypothetical protein[Cryptococcus neoformans var. neoformans JEC21]	CNA01280	Chromosome 1NC_006670.1 (346021..347625)	3253773	181.m07903	CNAG_00141	None	None
48	CNA01290	rRNA processing-related protein[Cryptococcus neoformans var. neoformans JEC21]	0.44661	0.0264703	0.247962	0.215817	0.153555	0.0603886	0.0233618	1.25467	1.75142	0.707529	1.39591	0.563914	0.403975	-0.204106	-0.196716	0.332725	-0.0389094	0.0123806	0.833508	0.915902	0.878964	0.612069	-0.281456	-0.184335	-1.25232	2	1278.64	1604.28	2239.44	904.677	NC_006670.1_cdsid_XP_566585.1	CNA01290	NC_006670.1_cdsid_XP_566585.1	CNA01290	NC_006670.1_cdsid_XP_566585.1	2334	86.21	NC_006670.1_cdsid_XP_566585.1	GCGGAAGATGGATCAGAACCAGCATAAAGCGAAGAGAAAGAGGAC	rRNA processing-related protein[Cryptococcus neoformans var. neoformans JEC21]	CNA01290	Chromosome 1NC_006670.1 (348209..350911)	3253694	181.m07905	CNAG_00142	YDR365C	ESF1
49	CNA01310	phosphoribosylamidoimidazole-succinocarboxamide synthase[Cryptococcus neoformans var. neoformans JEC21]	0.36936	0.0335573	0.0559969	0.156357	0.207676	0.444105	0.0269099	0.714145	0.374617	0.44092	0.524568	0.61741	1.17699	-0.520424	-0.243792	0.544298	-1.13123	-0.643223	0.0643679	-1.22272	-1.29753	-1.79308	-0.97117	-1.0576	-1.58971	1	4100.58	2928.41	1536.15	1808.03	NC_006670.1_cdsid_XP_566587.1	CNA01310	NC_006670.1_cdsid_XP_566587.1	CNA01310	NC_006670.1_cdsid_XP_566587.1	2389	90.62	NC_006670.1_cdsid_XP_566587.1	AAGGGAAAGATTGCGGGTGATGAGGTCGCGTTGCAGACTGACCAG	phosphoribosylamidoimidazole-succinocarboxamide synthase[Cryptococcus neoformans var. neoformans JEC21]	CNA01310	Chromosome 1NC_006670.1 (351228..354148)	3253681	181.m07907	CNAG_00143	YGR185C	TYS1
50	CNA01320	hypothetical protein[Cryptococcus neoformans var. neoformans JEC21]	0.0178653	0.00628645	0.187656	0.000186682	0.0071377	0.00964219	1.22351e-06	1.48715	0.387179	0.847329	0.260349	0.569767	2.18847	0.108893	0.0734131	-0.201914	0.711784	0.488562	0.506478	-1.30066	-1.35217	-1.45841	-0.266031	-0.0620069	-0.410326	3	1378.53	2050.08	533.736	1168.07	NC_006670.1_cdsid_XP_566589.1	CNA01320	NC_006670.1_cdsid_XP_566589.1	CNA01320	NC_006670.1_cdsid_XP_566589.1	752	87.62	NC_006670.1_cdsid_XP_566589.1	CGAGCGAACATGCTAATGACATGGATACCTGGTTCTTTGCCAGCA	hypothetical protein[Cryptococcus neoformans var. neoformans JEC21]	CNA01320	Chromosome 1NC_006670.1 (354147..355270, complement)	3253704	181.m07908	CNAG_00144	None	None
51	CNA01350	splicing factor Prp8[Cryptococcus neoformans var. neoformans JEC21]	0.703214	0.02007	0.0870402	0.089956	0.21953	0.0952975	0.0166761	0.89735	0.3554	0.548189	0.396056	0.610898	1.54246	-0.568634	0.0548818	0.36398	-0.976984	0.0157298	0.23026	-1.61141	-1.18215	-1.74551	-1.25966	-0.600773	-0.817244	3	5080.51	4559	1805.62	2785.08	NC_006670.1_cdsid_XP_566595.1	CNA01350	NC_006670.1_cdsid_XP_566595.1	CNA01350	NC_006670.1_cdsid_XP_566595.1	7554	87.96	NC_006670.1_cdsid_XP_566595.1	CATGGAGGGGGATGATGCGGCTGACGTTGAGAATAGTTTGGAGTA	splicing factor Prp8[Cryptococcus neoformans var. neoformans JEC21]	CNA01350	Chromosome 1NC_006670.1 (359679..368152)	3253726	181.m07912	CNAG_00147	YHR165C	PRP8
52	CNA01360	hypothetical protein[Cryptococcus neoformans var. neoformans JEC21]	0.319897	0.00296961	0.128441	0.00957502	0.205185	0.465269	0.00763408	0.913766	0.587995	0.688484	0.643485	0.753458	1.1709	0.0585311	-0.132878	0.0656891	-0.0342609	-0.316838	-0.0559829	-0.67612	-0.75943	-0.869311	-0.342449	-0.364513	-0.999943	3	7021.27	6415.8	4128.47	4834.03	NC_006670.1_cdsid_XP_566597.1	CNA01360	NC_006670.1_cdsid_XP_566597.1	CNA01360	NC_006670.1_cdsid_XP_566597.1	5939	86.22	NC_006670.1_cdsid_XP_566597.1	GAGCGAGGAATAGATATGTGGATGTCTTCCAATCCGAGGGATCGT	hypothetical protein[Cryptococcus neoformans var. neoformans JEC21]	CNA01360	Chromosome 1NC_006670.1 (368410..374889)	3253748	181.m07913	CNAG_00148	None	None
53	CNA01370	hypothetical protein[Cryptococcus neoformans var. neoformans JEC21]	0.0390682	0.00715051	0.00888339	0.0359525	0.0562247	0.201063	0.000374786	0.815551	0.683355	0.588357	0.837907	0.721424	0.860983	-0.0939009	-0.0427949	0.127292	-0.371472	-0.313887	-0.202262	-0.645226	-0.531139	-0.476609	-0.983706	-0.63285	-0.702534	3	5627.42	4589.44	3845.52	3310.93	NC_006670.1_cdsid_XP_567227.1	CNA01370	NC_006670.1_cdsid_XP_567227.1	CNA01370	NC_006670.1_cdsid_XP_567227.1	141	90.79	NC_006670.1_cdsid_XP_567227.1	ATCTTCTGACTGGAGGCCCTGGGACAAGGTCAAGCACGACGAGAA	hypothetical protein[Cryptococcus neoformans var. neoformans JEC21]	CNA01370	Chromosome 1NC_006670.1 (375851..376708)	3253888	181.m08840	CNAG_00149	None	None
54	CNA01380	peptidase[Cryptococcus neoformans var. neoformans JEC21]	0.979641	0.0620663	0.216564	0.086421	0.313995	0.161107	0.0444759	1.0019	0.661024	0.836971	0.659771	0.835384	1.26617	-0.181241	-0.104396	0.248366	-0.321675	-0.0196427	0.285795	-0.317396	-0.66472	-0.863166	-0.19616	-0.326988	-0.250092	3	3403.21	3409.68	2249.61	2848.39	NC_006670.1_cdsid_XP_566599.1	CNA01380	NC_006670.1_cdsid_XP_566599.1	CNA01380	NC_006670.1_cdsid_XP_566599.1	2772	87.37	NC_006670.1_cdsid_XP_566599.1	GGCGTTGCACATCACGGGGGATAACACGAACGAATCAGATTATGA	peptidase[Cryptococcus neoformans var. neoformans JEC21]	CNA01380	Chromosome 1NC_006670.1 (377082..380656)	3253591	181.m07914	CNAG_00150	None	None
55	CNA01400	hypothetical protein[Cryptococcus neoformans var. neoformans JEC21]	0.333156	0.15338	0.00471077	0.131656	0.00178303	0.563335	0.0231408	1.03667	0.694504	0.760394	0.669936	0.733495	1.09487	0.0596087	-0.0732183	0.0104957	0.0761767	0.00320374	0.0752877	-0.133865	-0.574918	-0.997693	-0.396961	-0.335765	-0.455294	3	1141.76	1183.63	792.956	868.187	NC_006670.1_cdsid_XP_566605.1	CNA01400	NC_006670.1_cdsid_XP_566605.1	CNA01400	NC_006670.1_cdsid_XP_566605.1	1187	86.34	NC_006670.1_cdsid_XP_566605.1, NC_006670.1_cdsid_XP_566604.1	CTGTTGGCGACATGGATTGTGAGGATGGTGATATGCTTGAAGTCAG	hypothetical protein[Cryptococcus neoformans var. neoformans JEC21]	CNA01400	Chromosome 1NC_006670.1 (382812..384548, complement)	3253607	181.m08656	CNAG_00152	None	None
56	CNA01410	hypothetical protein[Cryptococcus neoformans var. neoformans JEC21]	0.909192	0.0140175	0.083513	0.0856327	0.152741	0.475148	0.0212453	1.01356	1.29497	1.21777	1.27764	1.20147	0.940379	0.0895614	-0.000313563	-0.0951566	0.20462	-0.0285626	-0.139375	0.4598	0.361784	0.292255	0.468043	0.198646	0.166641	2	315.29	319.567	408.293	383.95	NC_006670.1_cdsid_XP_567090.1	CNA01410	NC_006670.1_cdsid_XP_567090.1	CNA01410	NC_006670.1_cdsid_XP_567090.1	1768	86.74	NC_006670.1_cdsid_XP_567090.1	GTATATGATGAAACTCGACCATTCGTCCTTGGGACATACGCCCGT	hypothetical protein[Cryptococcus neoformans var. neoformans JEC21]	CNA01410	Chromosome 1NC_006670.1 (384256..386639)	3253618	181.m08706	CNAG_00153	None	None
57	CNA01420	oxidoreductase[Cryptococcus neoformans var. neoformans JEC21]	0.00502919	0.0327483	0.148348	0.231696	0.36104	0.879193	0.0192458	1.59443	1.40031	1.37959	0.878246	0.865253	0.985206	0.111511	-0.102474	-0.017116	0.801039	0.596866	0.612135	0.69884	0.377867	0.354225	0.723874	0.502282	0.098559	6	3328.98	5307.85	4661.59	4592.63	NC_006670.1_cdsid_XP_566607.1	CNA01420	NC_006670.1_cdsid_XP_566607.1	CNA01420	NC_006670.1_cdsid_XP_566607.1	1270	89.87	NC_006670.1_cdsid_XP_566607.1	AAGCGCGAAACTCATGACCACACTTCCAAGAAGCACGGTGTCACC	oxidoreductase[Cryptococcus neoformans var. neoformans JEC21]	CNA01420	Chromosome 1NC_006670.1 (386630..388660, complement)	3253572	181.m07919	CNAG_00154	None	None
58	CNA01490	hypothetical protein[Cryptococcus neoformans var. neoformans JEC21]	0.158205	0.179303	0.745775	0.0702163	0.133463	0.0170331	0.0178636	1.87784	0.676269	0.908853	0.360131	0.483988	1.34392	-0.419932	-0.144215	0.430466	0.209668	0.698209	1.51329	-0.461355	-0.579257	-0.659277	-0.101184	-0.0498696	-0.271831	3	605.33	1136.71	409.366	550.156	NC_006670.1_cdsid_XP_566620.1	CNA01490	NC_006670.1_cdsid_XP_566620.1	CNA01490	NC_006670.1_cdsid_XP_566620.1	856	89.46	NC_006670.1_cdsid_XP_566620.1	GGCGCTATACCTTTGGGTGGTGCAAGGAATAAGAGTCAGGCGGAG	hypothetical protein[Cryptococcus neoformans var. neoformans JEC21]	CNA01490	Chromosome 1NC_006670.1 (401404..403091, complement)	3253623	181.m07927	CNAG_00161	None	None
59	CNA01500	alternative oxidase 1[Cryptococcus neoformans var. neoformans JEC21]	0.665558	0.624093	0.00919444	0.558114	0.00441174	0.0101503	1.37665e-05	1.11181	0.96711	0.19723	0.869849	0.177394	0.203937	-0.102003	0.0741883	0.0221803	-0.268105	0.0909723	0.526014	-0.191705	0.0716693	-0.0367797	-2.76046	-1.98719	-2.38171	1	8710.81	9684.81	8424.32	1718.03	NC_006670.1_cdsid_XP_566622.1	CNA01500	NC_006670.1_cdsid_XP_566622.1	CNA01500	NC_006670.1_cdsid_XP_566622.1	1096	90.46	NC_006670.1_cdsid_XP_566622.1	GAACGTGGCAGCAAGTGGGGCTACACACGAGAAGAATCTGCCAGA	alternative oxidase 1[Cryptococcus neoformans var. neoformans JEC21]	CNA01500	Chromosome 1NC_006670.1 (403338..404990, complement)	3253634	181.m07928	CNAG_00162	None	None
60	CNA01510	hypothetical protein[Cryptococcus neoformans var. neoformans JEC21]	0.00798519	0.195525	0.26251	0.0841506	0.120363	0.915428	0.000960881	1.562	0.722564	0.710778	0.462588	0.455043	0.983689	0.132284	-0.118383	-0.0250998	0.780707	0.580701	0.558232	-0.344442	-0.604902	-8.4485	-0.299605	-0.715292	-8.4485	3	349.343	545.675	252.422	248.305	NC_006670.1_cdsid_XP_567140.1	CNA01510	NC_006670.1_cdsid_XP_567140.1	CNA01510	NC_006670.1_cdsid_XP_567140.1	1751	88.19	NC_006670.1_cdsid_XP_567140.1	TCCCTTCGCATTTGTCTTGTGCTCACGATATGGTGTACATCGGCA	hypothetical protein[Cryptococcus neoformans var. neoformans JEC21]	CNA01510	Chromosome 1NC_006670.1 (406515..410222, complement)	3253879	181.m08721	CNAG_00163	None	None
61	CNA01530	glutamate biosynthesis-related protein[Cryptococcus neoformans var. neoformans JEC21]	0.117784	0.37234	0.015978	0.0347072	0.0180358	0.0237275	0.000341988	1.08381	0.955774	0.766805	0.881864	0.707508	0.802287	0.0619105	-0.0918665	0.0255175	0.169662	0.0943095	0.0828145	-0.138648	0.00425154	-0.0649175	-0.505592	-0.294509	-0.357171	3	8690.69	9419.06	8306.33	6664.06	NC_006670.1_cdsid_XP_566626.1	CNA01530	NC_006670.1_cdsid_XP_566626.1	CNA01530	NC_006670.1_cdsid_XP_566626.1	823	88.11	NC_006670.1_cdsid_XP_566626.1	ATGAAGTTTGCCTGTGTCACCAGGAAGGATATCCAACCAGAGGCT	glutamate biosynthesis-related protein[Cryptococcus neoformans var. neoformans JEC21]	CNA01530	Chromosome 1NC_006670.1 (413728..415020, complement)	3253655	181.m07930	CNAG_00165	YLR017W	MEU1
62	CNA01540	hypothetical protein[Cryptococcus neoformans var. neoformans JEC21]	0.00874112	0.00572069	0.0085841	0.00108749	0.0122816	0.0044733	2.66628e-07	0.817427	1.4493	0.338468	1.773	0.414064	0.233539	-0.0770253	0.0165287	0.0572312	-0.268434	-0.342717	-0.262733	0.55122	0.534498	0.520175	-1.34845	-1.54584	-1.83551	2	1646.38	1345.79	2386.09	557.246	NC_006670.1_cdsid_XP_566498.1	CNA01540	NC_006670.1_cdsid_XP_566498.1	CNA01540	NC_006670.1_cdsid_XP_566498.1	1769	88.39	NC_006670.1_cdsid_XP_566498.1	ATGATTCTGGTTTTGGTGAACGTCAGGCCACAAACAAGGCGAAGC	hypothetical protein[Cryptococcus neoformans var. neoformans JEC21]	CNA01540	Chromosome 1NC_006670.1 (416019..418212, complement)	3253469	181.m07931	CNAG_00166	YHR169W	DBP8
63	CNA01570	hypothetical protein[Cryptococcus neoformans var. neoformans JEC21]	0.953085	0.00954504	0.141858	0.0202842	0.0270456	0.0318567	0.00013957	1.00186	1.63825	1.12949	1.63521	1.12739	0.689448	-0.0909935	-0.0610825	0.140883	0.0734815	-0.0160635	-0.0523015	0.886084	0.565108	0.666399	0.214317	0.142633	0.169151	2	349.945	350.596	573.298	395.259	NC_006670.1_cdsid_XP_567250.1	CNA01570	NC_006670.1_cdsid_XP_567250.1	CNA01570	NC_006670.1_cdsid_XP_567250.1	504	89.69	NC_006670.1_cdsid_XP_567250.1	AGTCGAATTTCAGATCCCGTCCGATCTCCCTCCTTGTCCCAAGGG	hypothetical protein[Cryptococcus neoformans var. neoformans JEC21]	CNA01570	Chromosome 1NC_006670.1 (422125..423228, complement)	3253620	181.m08867	CNAG_07314	None	None
64	CNA01590	peroxisome assembly protein[Cryptococcus neoformans var. neoformans JEC21]	0.0127562	0.253712	0.0418645	0.0555251	0.110173	0.0831067	0.00288092	1.32323	0.848727	1.17951	0.641404	0.891383	1.38974	0.0256787	-0.0960263	0.0654827	0.516582	0.336297	0.352338	-0.0540403	-0.155009	-0.546205	0.257127	0.210055	0.246952	3	397.66	526.197	337.505	469.044	NC_006670.1_cdsid_XP_566502.1	CNA01590	NC_006670.1_cdsid_XP_566502.1	CNA01590	NC_006670.1_cdsid_XP_566502.1	1211	86.03	NC_006670.1_cdsid_XP_566502.1	CTTGGAGAGCCGATTCTCAGGATGAAGCTCAATTGTTGTACGGATG	peroxisome assembly protein[Cryptococcus neoformans var. neoformans JEC21]	CNA01590	Chromosome 1NC_006670.1 (426526..428033)	3253890	181.m07934	CNAG_00171	None	None
65	CNA01620	hypothetical protein[Cryptococcus neoformans var. neoformans JEC21]	0.00270091	0.0170424	0.239397	0.000936125	0.0677501	0.696696	0.00201078	0.825984	1.22241	1.18021	1.47994	1.42885	0.965478	0.0294629	-0.00337211	-0.0266421	-0.304434	-0.298232	-0.226096	0.340678	0.223272	0.302749	0.0974599	0.0835359	0.496844	2	2961.3	2445.99	3619.91	3494.95	NC_006670.1_cdsid_XP_566506.1	CNA01620	NC_006670.1_cdsid_XP_566506.1	CNA01620	NC_006670.1_cdsid_XP_566506.1	3816	87.36	NC_006670.1_cdsid_XP_566506.1	AGGATGGGATGAGTGTGGCGTGAGGGTCGTGAGAATTATCAACTA	hypothetical protein[Cryptococcus neoformans var. neoformans JEC21]	CNA01620	Chromosome 1NC_006670.1 (434064..438229, complement)	3253886	181.m07936	CNAG_00174	None	None
66	CNA01640	glutamate carboxypeptidase protein[Cryptococcus neoformans var. neoformans JEC21]	0.02407	0.154259	0.0015067	0.0209106	0.00919985	0.00411449	3.23695e-06	1.22461	0.937049	1.6919	0.765182	1.38159	1.80557	0.0775784	-0.0558496	-0.0251376	0.211752	0.260885	0.397826	-0.0756066	-0.101943	-0.104037	0.674693	0.736761	0.858398	6	21684.5	26555	20319.4	36688.1	NC_006670.1_cdsid_XP_566524.1	CNA01640	NC_006670.1_cdsid_XP_566524.1	CNA01640	NC_006670.1_cdsid_XP_566524.1	1350	86.41	NC_006670.1_cdsid_XP_566524.1	GAAGATTGACACTGACAACTACATCCGAGGCACCAAGCTTCTTGG	glutamate carboxypeptidase protein[Cryptococcus neoformans var. neoformans JEC21]	CNA01640	Chromosome 1NC_006670.1 (440022..442308, complement)	3253450	181.m07938	CNAG_00176	YFR044C	DUG1
67	CNA01710	retrograde transport, endosome to Golgi-related protein[Cryptococcus neoformans var. neoformans JEC21]	0.450203	0.0762303	0.324265	0.0523095	0.17845	0.165256	0.0283082	1.45478	0.397738	0.692727	0.273401	0.476173	1.74167	-0.638493	-0.0948891	0.507183	-0.256354	0.223221	1.23867	-0.691338	-1.6154	-2.01415	-0.315071	-0.502458	-0.814849	3	787.271	1145.31	313.128	545.364	NC_006670.1_cdsid_XP_566534.1	CNA01710	NC_006670.1_cdsid_XP_566534.1	CNA01710	NC_006670.1_cdsid_XP_566534.1	565	86.74	NC_006670.1_cdsid_XP_566534.1	GAGATTCAATCTCAATCAACGCGATCAGAGGTTGCTGCAAGGTGG	retrograde transport, endosome to Golgi-related protein[Cryptococcus neoformans var. neoformans JEC21]	CNA01710	Chromosome 1NC_006670.1 (457615..458648)	3253443	181.m07945	CNAG_00182	YHR012W	VPS29
68	CNA01740	hypothetical protein[Cryptococcus neoformans var. neoformans JEC21]	0.0359504	0.0170238	0.0102258	0.15063	0.0026035	0.00745887	2.92055e-05	1.23228	1.33781	1.75319	1.08564	1.42271	1.31049	0.095163	0.041747	-0.148074	0.293622	0.3717	0.23543	0.512033	0.38045	0.362467	0.7951	0.75198	0.879907	6	7921.96	9762.09	10598.1	13888.7	NC_006670.1_cdsid_XP_566540.1	CNA01740	NC_006670.1_cdsid_XP_566540.1	CNA01740	NC_006670.1_cdsid_XP_566540.1	1045	87.66	NC_006670.1_cdsid_XP_566540.1	CTTCCATCAACTCTCAATCTTGCTGTCAGCGGCGGTGTAAAGCAT	hypothetical protein[Cryptococcus neoformans var. neoformans JEC21]	CNA01740	Chromosome 1NC_006670.1 (469179..470591)	3253439	181.m07948	CNAG_00185	None	None
69	CNA01820	transcriptional activator[Cryptococcus neoformans var. neoformans JEC21]	0.752275	0.0198962	NaN	0.0202498	NaN	NaN	0.00440685	1.07196	0.370093	0.297245	0.345248	0.27729	0.803163	-0.262373	-0.158774	0.345394	-0.245836	0.00472931	0.453417	-1.36133	-1.51061	-9.46539	-1.75027	-9.46539	-9.46539	1	706.912	757.784	261.624	210.126	NC_006670.1_cdsid_XP_566547.1	CNA01820	NC_006670.1_cdsid_XP_566547.1	CNA01820	NC_006670.1_cdsid_XP_566547.1	3665	86.3	NC_006670.1_cdsid_XP_566547.1	CCTTGTCGCTCAAGACGGATGTTATTAAGAAAAGAAACCGAGCGGG	transcriptional activator[Cryptococcus neoformans var. neoformans JEC21]	CNA01820	Chromosome 1NC_006670.1 (486751..491945, complement)	3253806	181.m07956	CNAG_00193	YFL021W	GAT1
70	CNA01830	hypothetical protein[Cryptococcus neoformans var. neoformans JEC21]	0.0721896	0.0110904	0.01601	0.00225692	0.00376685	0.0721504	9.34071e-06	0.864736	1.77375	1.44013	2.05121	1.6654	0.811911	-0.0115951	-0.00379213	0.0152549	-0.124079	-0.186127	-0.326162	0.70543	0.767536	0.991511	0.527576	0.636084	0.405748	2	7422.45	6418.46	13165.6	10689.3	NC_006670.1_cdsid_XP_566549.1	CNA01830	NC_006670.1_cdsid_XP_566549.1	CNA01830	NC_006670.1_cdsid_XP_566549.1	690	90.45	NC_006670.1_cdsid_XP_566549.1	GACTGTTTGCGGCGACTGCGGAGCTTGCGAAAAGACTCAGGACTA	hypothetical protein[Cryptococcus neoformans var. neoformans JEC21]	CNA01830	Chromosome 1NC_006670.1 (493722..494793)	3253789	181.m07957	CNAG_00194	None	None
71	CNA01840	hypothetical protein[Cryptococcus neoformans var. neoformans JEC21]	0.18068	0.00135097	0.458135	0.00284863	0.102155	0.00476204	3.90803e-05	0.863876	1.79125	1.06028	2.0735	1.22735	0.591923	-0.052566	-0.026465	0.075816	-0.395868	-0.207978	-0.050133	0.717846	0.900324	0.897261	0.060957	0.226799	-0.047749	2	1295.66	1119.29	2320.84	1373.76	NC_006670.1_cdsid_XP_566551.1	CNA01840	NC_006670.1_cdsid_XP_566551.1	CNA01840	NC_006670.1_cdsid_XP_566551.1	491	90.04	NC_006670.1_cdsid_XP_566551.1	AGTTGAAGCTCATCCCAGGACAAGAGGTGGAGACAATCGGCGACG	hypothetical protein[Cryptococcus neoformans var. neoformans JEC21]	CNA01840	Chromosome 1NC_006670.1 (494775..495681, complement)	3253820	181.m07958	CNAG_00195	None	None
72	CNA01860	hypothetical protein[Cryptococcus neoformans var. neoformans JEC21]	0.453981	0.271464	0.15581	0.0898922	0.0676487	0.406063	0.0461395	0.82453	1.286	1.4401	1.55968	1.74657	1.11983	-0.409032	-0.107531	0.399113	-0.544573	-0.496297	0.109791	0.662116	0.142996	0.228252	0.462015	0.407862	0.692537	2	6177.22	5093.3	7943.92	8895.82	NC_006670.1_cdsid_XP_566555.1	CNA01860	NC_006670.1_cdsid_XP_566555.1	CNA01860	NC_006670.1_cdsid_XP_566555.1	1290	89.35	NC_006670.1_cdsid_XP_566555.1	GGCGATGATTTGGGGCATCTGGTGGAGCGGGATATACTCTGGATG	hypothetical protein[Cryptococcus neoformans var. neoformans JEC21]	CNA01860	Chromosome 1NC_006670.1 (501049..502641, complement)	3253824	181.m07961	CNAG_07317	YOL065C	INP54
73	CNA01870	gamma-adaptin[Cryptococcus neoformans var. neoformans JEC21]	0.125313	0.0619819	0.180178	0.020232	0.723631	0.0238982	0.00347571	1.16509	0.763887	1.1327	0.655644	0.972195	1.48281	0.13916	-0.103569	-0.0469074	0.361757	0.171642	0.116304	-0.256453	-0.313278	-0.62214	0.0342086	0.218331	0.275859	3	2921.8	3404.17	2231.92	3309.52	NC_006670.1_cdsid_XP_566557.1	CNA01870	NC_006670.1_cdsid_XP_566557.1	CNA01870	NC_006670.1_cdsid_XP_566557.1	2491	88.23	NC_006670.1_cdsid_XP_566557.1	ACAAGAGCGGGTCAATCCCTTACTGATCAACAAGATTTCGCCGGT	gamma-adaptin[Cryptococcus neoformans var. neoformans JEC21]	CNA01870	Chromosome 1NC_006670.1 (503015..506305)	3253797	181.m07962	CNAG_07318	YPR029C	APL4
74	CNA01890	hypothetical protein[Cryptococcus neoformans var. neoformans JEC21]	0.0820366	0.220914	0.0730555	0.206822	0.973673	0.104208	0.0303634	0.767548	0.875514	0.765955	1.14066	0.997924	0.874863	0.194931	-0.0643539	-0.153676	-0.220988	-0.364844	-0.581832	-0.166509	-0.311417	-0.105169	-0.336875	-0.38743	-0.431248	2	2027.07	1555.87	1774.72	1552.64	NC_006670.1_cdsid_XP_566561.1	CNA01890	NC_006670.1_cdsid_XP_566561.1	CNA01890	NC_006670.1_cdsid_XP_566561.1	2264	88.81	NC_006670.1_cdsid_XP_566561.1	GCGCAGCCTCATTCTCATTCACCTTCAAACCAACCGAACACAACGA	hypothetical protein[Cryptococcus neoformans var. neoformans JEC21]	CNA01890	Chromosome 1NC_006670.1 (507664..510353)	3253829	181.m07964	CNAG_07320	None	None
75	CNA01900	hypothetical protein[Cryptococcus neoformans var. neoformans JEC21]	0.253793	0.539868	0.208684	0.109353	0.827237	0.0221086	0.0276365	1.81537	1.18694	1.84802	0.653831	1.01799	1.55696	0.244084	-7.14242	0.854859	1.17932	1.25417	1.80731	0.901981	0.75172	-7.14242	1.58485	1.41972	1.39032	6	211.42	383.806	250.944	390.709	NC_006670.1_cdsid_XP_566565.1	CNA01900	NC_006670.1_cdsid_XP_566565.1	CNA01900	NC_006670.1_cdsid_XP_566565.1	2127	86.41	NC_006670.1_cdsid_XP_566565.1	GGAGGGAGCGGAAAATGAGGCAAGGAGGATTAGCAGATTAATTTGG	hypothetical protein[Cryptococcus neoformans var. neoformans JEC21]	CNA01900	Chromosome 1NC_006670.1 (510433..512806, complement)	3253759	181.m07965	CNAG_07321	None	None
76	CNA01930	hypothetical protein[Cryptococcus neoformans var. neoformans JEC21]	0.212889	0.28751	0.192043	0.035999	0.202093	0.0221556	0.00222476	4.7857	2.94222	5.68291	0.614795	1.18748	1.9315	-5.66786	-0.516335	1.18978	2.64422	2.73831	3.08236	2.30694	2.20606	1.84428	3.10073	3.13562	3.00691	5	75.758	362.555	222.897	430.526	NC_006670.1_cdsid_XP_566571.1	CNA01930	NC_006670.1_cdsid_XP_566571.1	CNA01930	NC_006670.1_cdsid_XP_566571.1	1819	86.03	NC_006670.1_cdsid_XP_566571.1	ACGGAGAGAGATGAGGCCGAAGAACATTTAAGACAGCTAGCTACTG	hypothetical protein[Cryptococcus neoformans var. neoformans JEC21]	CNA01930	Chromosome 1NC_006670.1 (520400..522844)	3253715	181.m07968	CNAG_07324	None	None
77	CNA01940	hypothetical protein[Cryptococcus neoformans var. neoformans JEC21]	0.0783328	0.201825	0.782993	0.384213	0.0418406	0.110738	0.0414135	1.3961	1.22707	0.964114	0.87893	0.690578	0.785703	-0.233723	-0.0116919	0.211179	0.360772	0.318878	0.728415	0.508309	0.278073	0.0652381	-0.0121029	-0.217275	0.0572871	2	294.538	411.204	361.419	283.968	NC_006670.1_cdsid_XP_567146.1	CNA01940	NC_006670.1_cdsid_XP_567146.1	CNA01940	NC_006670.1_cdsid_XP_567146.1	216	88.21	NC_006670.1_cdsid_XP_567146.1	GGTATCCTCTTGGATCCGATTGCGTCAAAGACTCAGGCGTCAACG	hypothetical protein[Cryptococcus neoformans var. neoformans JEC21]	CNA01940	Chromosome 1NC_006670.1 (522835..523446, complement)	3253684	181.m08731	CNAG_07325	None	None
78	CNA02000	hypothetical protein[Cryptococcus neoformans var. neoformans JEC21]	0.220233	0.0937416	0.048158	0.143074	0.0709886	0.670883	0.0109273	1.12057	1.71096	1.86936	1.52687	1.66823	1.09258	0.0652836	0.0734636	-0.149649	0.311916	0.104612	0.0637001	0.321213	0.763471	1.12825	0.583751	0.82502	1.22514	6	982.703	1101.19	1681.37	1837.03	NC_006670.1_cdsid_XP_566580.1	CNA02000	NC_006670.1_cdsid_XP_566580.1	CNA02000	NC_006670.1_cdsid_XP_566580.1	1924	88.09	NC_006670.1_cdsid_XP_566580.1	TTCAGTGCAATCTCTGAGGATCCCATGGACATCATGAGCCGGATG	hypothetical protein[Cryptococcus neoformans var. neoformans JEC21]	CNA02000	Chromosome 1NC_006670.1 (532441..535089)	3253796	181.m07972	CNAG_07329	YLR403W	SFP1
79	CNA02030	ubiquitin carboxyl-terminal hydrolase 2[Cryptococcus neoformans var. neoformans JEC21]	0.420242	0.138375	0.0696792	0.106325	0.129091	0.0528218	0.00934101	1.11051	0.722707	1.34408	0.650787	1.21032	1.85978	-0.240304	-0.0114924	0.215825	-0.0343084	0.142789	0.323081	-0.107643	-0.59503	-0.790889	0.59108	0.333	0.340536	3	7309.15	8116.9	5282.38	9824.06	NC_006670.1_cdsid_XP_566583.1	CNA02030	NC_006670.1_cdsid_XP_566583.1	CNA02030	NC_006670.1_cdsid_XP_566583.1	3996	86.17	NC_006670.1_cdsid_XP_566583.1	GGGCTGGGATTTGGTCGATTCTTTGCATAGAGAGATATTGGAGCAC	ubiquitin carboxyl-terminal hydrolase 2[Cryptococcus neoformans var. neoformans JEC21]	CNA02030	Chromosome 1NC_006670.1 (541259..546240)	3253830	181.m07975	CNAG_07333	YOR124C	UBP2
80	CNA02040	ferric reductase transmembrane component[Cryptococcus neoformans var. neoformans JEC21]	0.00409951	0.00751938	0.000227025	0.00533643	0.00705148	0.000501462	2.72781e-08	0.283099	0.388402	0.131829	1.37197	0.465664	0.339414	-0.204626	0.171066	0.00912628	-1.79837	-1.76438	-1.90269	-1.39779	-1.42603	-1.27388	-3.09118	-2.87814	-2.81476	1	9159.83	2593.14	3557.7	1207.53	NC_006670.1_cdsid_XP_566584.1	CNA02040	NC_006670.1_cdsid_XP_566584.1	CNA02040	NC_006670.1_cdsid_XP_566584.1	1924	86.07	NC_006670.1_cdsid_XP_566584.1	GTCAGGTGTGGAGGTGTCGGCTTTCATGGAGAGTGTTACTTATTG	ferric reductase transmembrane component[Cryptococcus neoformans var. neoformans JEC21]	CNA02040	Chromosome 1NC_006670.1 (546301..548734, complement)	3253695	181.m07976	CNAG_07334	None	None
81	CNA02070	hypothetical protein[Cryptococcus neoformans var. neoformans JEC21]	0.0187864	0.0281375	0.100018	0.00216755	0.00436032	0.173406	7.7084e-05	1.51642	0.718782	0.815171	0.473998	0.537561	1.1341	0.177727	-0.0426968	-0.155115	0.75565	0.565728	0.465448	-0.440644	-0.388125	-0.609513	-0.204689	-0.241387	-0.450371	3	859.814	1303.84	618.019	700.895	NC_006670.1_cdsid_XP_566590.1	CNA02070	NC_006670.1_cdsid_XP_566590.1	CNA02070	NC_006670.1_cdsid_XP_566590.1	1131	88.06	NC_006670.1_cdsid_XP_566590.1	TACTCGCACTGGAGTTCCTTTACCTGACTGGGCCATGATTTGTCC	hypothetical protein[Cryptococcus neoformans var. neoformans JEC21]	CNA02070	Chromosome 1NC_006670.1 (553148..554846)	3253701	181.m07979	CNAG_07337	None	None
82	CNA02080	hypothetical protein[Cryptococcus neoformans var. neoformans JEC21]	0.0346518	0.032437	0.059044	0.670114	0.224361	0.343712	0.0142817	0.802268	0.775341	0.692426	0.966437	0.863085	0.89306	0.0905002	-0.0915098	-0.00473881	-0.183944	-0.379169	-0.400436	-0.333742	-0.251685	-0.52984	-0.317764	-0.549779	-0.756723	3	2760.73	2214.84	2140.5	1911.6	NC_006670.1_cdsid_XP_567147.1	CNA02080	NC_006670.1_cdsid_XP_567147.1	CNA02080	NC_006670.1_cdsid_XP_567147.1	1195	86.32	NC_006670.1_cdsid_XP_567147.1	GGAGGGCCAGAGATTGAGATGCTACTTAGACAGGTAGATGGTACTCA	hypothetical protein[Cryptococcus neoformans var. neoformans JEC21]	CNA02080	Chromosome 1NC_006670.1 (554903..556323, complement)	3253598	181.m08734	CNAG_07030	None	None
83	CNA02100	multidrug resistance protein[Cryptococcus neoformans var. neoformans JEC21]	0.0608791	0.273691	0.137636	0.0248112	0.376713	0.0443764	0.0102979	1.70182	0.782829	1.41429	0.459994	0.831045	1.80664	-0.296206	-0.0985701	0.323832	0.438712	0.706964	1.0825	-0.132481	-0.245194	-0.755059	0.592784	0.704492	0.144241	6	3274.44	5572.52	2563.33	4631.02	NC_006670.1_cdsid_XP_566594.1	CNA02100	NC_006670.1_cdsid_XP_566594.1	CNA02100	NC_006670.1_cdsid_XP_566594.1	886	86.78	NC_006670.1_cdsid_XP_566594.1	GACCAAGTGATTCAAAGTCTAGCCATGGGAGTTTTGGCCGAGTTG	multidrug resistance protein[Cryptococcus neoformans var. neoformans JEC21]	CNA02100	Chromosome 1NC_006670.1 (557674..558995, complement)	3253719	181.m07981	CNAG_07028	YFR004W	RPN11
84	CNA02150	hypothetical protein[Cryptococcus neoformans var. neoformans JEC21]	0.0174735	0.386722	0.0216832	0.0183028	0.35007	0.0191475	0.00135135	0.722675	1.09753	0.651964	1.5187	0.902155	0.594031	0.0533277	-0.142879	0.0794767	-0.359503	-0.596303	-0.459686	0.309746	-0.0622563	0.131356	-0.451311	-0.864291	-0.566614	2	4270.32	3086.05	4686.78	2784.1	NC_006670.1_cdsid_XP_566600.1	CNA02150	NC_006670.1_cdsid_XP_566600.1	CNA02150	NC_006670.1_cdsid_XP_566600.1	1188	86.4	NC_006670.1_cdsid_XP_566600.1	CGACGCCGATTCCACCACATACTCAGAATCAAGAATACCTACCGA	hypothetical protein[Cryptococcus neoformans var. neoformans JEC21]	CNA02150	Chromosome 1NC_006670.1 (567924..569580)	3253599	181.m08729	CNAG_07339	None	None
85	CNA02170	peroxisome organization and biogenesis-related protein[Cryptococcus neoformans var. neoformans JEC21]	0.590471	0.0205598	0.00227928	0.054434	0.00569293	0.0183765	0.000117065	0.940537	0.663403	0.436415	0.705345	0.464006	0.657843	0.151785	-0.0117952	-0.156499	0.115499	-0.0825637	-0.332998	-0.768683	-0.431343	-0.595783	-1.36508	-1.08803	-1.15	3	1164.34	1095.11	772.428	508.136	NC_006670.1_cdsid_XP_566603.1	CNA02170	NC_006670.1_cdsid_XP_566603.1	CNA02170	NC_006670.1_cdsid_XP_566603.1	689	90.16	NC_006670.1_cdsid_XP_566603.1	CAGGCCTTGGCTATACAAATTTGAACGAAGGCACCCTCGGCGCAT	peroxisome organization and biogenesis-related protein[Cryptococcus neoformans var. neoformans JEC21]	CNA02170	Chromosome 1NC_006670.1 (570890..572466, complement)	3253606	181.m07985	CNAG_07341	None	None
86	CNA02180	cytoplasm protein[Cryptococcus neoformans var. neoformans JEC21]	0.0698328	0.353474	0.0123793	0.194043	0.0543345	0.0209859	0.00250401	0.838257	0.928537	0.696812	1.1077	0.831262	0.750441	0.134117	-0.102872	-0.0418601	-0.153348	-0.353269	-0.263954	0.0143729	-0.132013	-0.2125	-0.397002	-0.610219	-0.565112	2	1680.65	1408.82	1560.54	1171.1	NC_006670.1_cdsid_XP_566606.1	CNA02180	NC_006670.1_cdsid_XP_566606.1	CNA02180	NC_006670.1_cdsid_XP_566606.1	1363	87.67	NC_006670.1_cdsid_XP_566606.1	GTCGCCGATAAGTTACCTTCAATAGGTGCCATTTCATCGCCAGCG	cytoplasm protein[Cryptococcus neoformans var. neoformans JEC21]	CNA02180	Chromosome 1NC_006670.1 (572742..574482)	3253584	181.m07986	CNAG_07342	None	None
87	CNA02220	60s ribosomal protein l30-1 (l32)[Cryptococcus neoformans var. neoformans JEC21]	0.118293	0.792132	0.426211	0.130479	0.0830706	0.144728	0.0271238	0.686061	0.95667	1.11142	1.39444	1.62	1.16176	-0.241619	-0.0909614	0.281322	-0.90574	-0.606567	-0.204785	-0.0331704	-0.102921	-0.0565004	0.106831	0.0184226	0.315621	2	43418.4	29787.7	41537.1	48256.1	NC_006670.1_cdsid_XP_566608.1	CNA02220	NC_006670.1_cdsid_XP_566608.1	CNA02220	NC_006670.1_cdsid_XP_566608.1	282	90.94	NC_006670.1_cdsid_XP_566608.1	TGTCATGTCCATCCAGGATGCCGGAGACAGTGACTTGCTCCAGCAG	60s ribosomal protein l30-1 (l32)[Cryptococcus neoformans var. neoformans JEC21]	CNA02220	Chromosome 1NC_006670.1 (582327..583057, complement)	3253567	181.m07987	CNAG_00232	YGL030W	RPL30
88	CNA02230	chaperone[Cryptococcus neoformans var. neoformans JEC21]	0.0227607	0.549013	0.00916605	0.0265456	0.100325	0.0279208	0.000412931	0.782713	0.970728	0.654084	1.24021	0.835663	0.673808	0.0949088	-0.0355672	-0.0643832	-0.233121	-0.378683	-0.457578	-0.0913642	0.0338798	-0.0743242	-0.568948	-0.492835	-0.792064	2	6125.29	4794.35	5945.99	4006.46	NC_006670.1_cdsid_XP_566610.1	CNA02230	NC_006670.1_cdsid_XP_566610.1	CNA02230	NC_006670.1_cdsid_XP_566610.1	225	90.87	NC_006670.1_cdsid_XP_566610.1	TCATCCCGATCGAGGAGGTGCGCCCTATCTTGCAGGGAAAGTGAA	chaperone[Cryptococcus neoformans var. neoformans JEC21]	CNA02230	Chromosome 1NC_006670.1 (583368..583774)	3253632	181.m07988	CNAG_00233	YLR008C	PAM18
89	CNA02240	hypothetical protein[Cryptococcus neoformans var. neoformans JEC21]	0.0790632	0.0412015	0.131283	0.052127	0.0425578	0.0221788	0.000631802	1.13187	1.23389	0.874678	1.09013	0.77277	0.70888	0.117276	-0.0522598	-0.0726488	0.242361	0.161814	0.129611	0.342602	0.29818	0.267867	-0.0636668	-0.213716	-0.313136	2	2124.34	2404.48	2621.19	1858.11	NC_006670.1_cdsid_XP_566612.1	CNA02240	NC_006670.1_cdsid_XP_566612.1	CNA02240	NC_006670.1_cdsid_XP_566612.1	1178	86.51	NC_006670.1_cdsid_XP_566612.1	GGACTATCTGGGATGCGCGTCGAGGCTACAACATTACTGATGTAT	hypothetical protein[Cryptococcus neoformans var. neoformans JEC21]	CNA02240	Chromosome 1NC_006670.1 (584479..585804)	3253630	181.m07989	CNAG_00234	YLR405W	DUS4
90	CNA02310	hypothetical protein[Cryptococcus neoformans var. neoformans JEC21]	0.388103	0.115215	0.0577006	0.185383	0.0640389	0.363511	0.0367297	0.848681	0.705788	0.628404	0.83163	0.740448	0.890358	-0.0909371	-0.316097	0.330957	-0.436047	-0.231121	-0.0665591	-0.725348	-0.338717	-0.47039	-0.887855	-0.605815	-0.540157	3	1639.36	1391.3	1157.04	1030.18	NC_006670.1_cdsid_XP_567149.1	CNA02310	NC_006670.1_cdsid_XP_567149.1	CNA02310	NC_006670.1_cdsid_XP_567149.1	3028	90.61	NC_006670.1_cdsid_XP_567149.1	TTAGGCGTAAAAGGAATGAGTTGGGCCGCGTTGGGAGAGCTGGAC	hypothetical protein[Cryptococcus neoformans var. neoformans JEC21]	CNA02310	Chromosome 1NC_006670.1 (601422..604832)	3253579	181.m08736	CNAG_00240	None	None
91	CNA02340	hypothetical protein[Cryptococcus neoformans var. neoformans JEC21]	0.354768	0.0157542	0.0637372	0.0395597	0.186169	0.216763	0.00896099	1.15115	1.73324	1.446	1.50565	1.25613	0.834276	-0.155425	-0.112411	0.235226	0.0741199	0.0344609	0.461079	0.979021	0.628645	0.750593	0.579726	0.72023	0.258209	2	1863.55	2145.24	3229.99	2694.7	NC_006670.1_cdsid_XP_566625.1	CNA02340	NC_006670.1_cdsid_XP_566625.1	CNA02340	NC_006670.1_cdsid_XP_566625.1	535	90.32	NC_006670.1_cdsid_XP_566625.1	CGTCAAGTAGAGCAGCCGCAAAATCGAGCAGGAGTAGCCAAGCGA	hypothetical protein[Cryptococcus neoformans var. neoformans JEC21]	CNA02340	Chromosome 1NC_006670.1 (610990..611663, complement)	3253646	181.m07996	CNAG_00243	None	None
92	CNA02380	hypothetical protein[Cryptococcus neoformans var. neoformans JEC21]	0.00470916	0.0311638	0.00271543	0.00222742	0.363938	0.00814888	6.05753e-06	1.79744	0.717941	1.66183	0.399424	0.924552	2.31471	0.135699	-0.092177	-0.05399	0.939382	0.913301	0.670174	-0.519213	-0.291155	-0.64651	0.796528	0.665936	0.732893	6	693.931	1247.3	498.202	1153.19	NC_006670.1_cdsid_XP_566630.1	CNA02380	NC_006670.1_cdsid_XP_566630.1	CNA02380	NC_006670.1_cdsid_XP_566630.1	1292	86.42	NC_006670.1_cdsid_XP_566630.1	CTGGACAAGGGGATGGCGGTGTTAGATGGTATCGGGATATTATCAG	hypothetical protein[Cryptococcus neoformans var. neoformans JEC21]	CNA02380	Chromosome 1NC_006670.1 (623351..625027, complement)	3253533	181.m08000	CNAG_00248	YLR417W	VPS36
93	CNA02400	hypothetical protein[Cryptococcus neoformans var. neoformans JEC21]	0.232336	0.0438308	0.0249307	0.184147	0.0999085	0.713428	0.0103827	0.821927	0.629922	0.592525	0.766396	0.720898	0.940634	-0.210338	-0.0153573	0.196927	-0.580454	-0.26863	-0.0485303	-0.37817	-0.74292	-0.935604	-0.715164	-0.798139	-0.753044	3	3990.9	3280.23	2513.95	2364.71	NC_006670.1_cdsid_XP_567252.1	CNA02400	NC_006670.1_cdsid_XP_567252.1	CNA02400	NC_006670.1_cdsid_XP_567252.1	1232	88.18	NC_006670.1_cdsid_XP_567252.1	ATGGGTATGGCCTCTCTGAGAATTGGATGATGGTCAAGGATGGCC	hypothetical protein[Cryptococcus neoformans var. neoformans JEC21]	CNA02400	Chromosome 1NC_006670.1 (628241..630385)	3253633	181.m08869	CNAG_00250	None	None
94	CNA02420	rsec15[Cryptococcus neoformans var. neoformans JEC21]	0.50661	0.126096	0.061737	0.102806	0.0266705	0.310721	0.0203403	1.07349	0.53337	0.7247	0.496855	0.675086	1.35872	-0.14128	-0.10291	0.216776	0.0151726	0.0104486	0.266202	-0.528421	-0.726923	-1.72448	-0.273945	-0.485657	-0.660013	3	419.355	450.174	223.671	303.906	NC_006670.1_cdsid_XP_566633.1	CNA02420	NC_006670.1_cdsid_XP_566633.1	CNA02420	NC_006670.1_cdsid_XP_566633.1	2073	86.75	NC_006670.1_cdsid_XP_566633.1	CGTGTCGTTCATCGAGACTGAGATCAAACGGCTTGGTAAATCTGAGC	rsec15[Cryptococcus neoformans var. neoformans JEC21]	CNA02420	Chromosome 1NC_006670.1 (632814..635958)	3253529	181.m08003	CNAG_00253	YGL233W	SEC15
95	CNA02440	hypothetical protein[Cryptococcus neoformans var. neoformans JEC21]	0.0163411	0.0103354	0.00398588	0.138516	0.0176079	0.00153996	3.99457e-06	0.757986	0.677622	0.540324	0.893977	0.712842	0.797382	0.0940424	-0.0882556	-0.0116116	-0.288125	-0.415772	-0.503544	-0.559274	-0.601628	-0.524476	-0.860445	-0.880181	-0.924431	3	2831.66	2146.36	1918.8	1530.01	NC_006670.1_cdsid_XP_566643.1	CNA02440	NC_006670.1_cdsid_XP_566643.1	CNA02440	NC_006670.1_cdsid_XP_566643.1	186	95.6	NC_006670.1_cdsid_XP_566643.1; NC_006691.1_cdsid_XP_571635.1, NC_006686.1_cdsid_XP_570544.1 (-15.82 -309.74 -118.4 75.12 gcccctccgccagc); NC_006687.1_cdsid_XP_570995.1 (-14.38 -301.71 -114.3 71.20 ccagcagcccctcc)	CGTCTTCGGCTACGTCAACCAGCAGCCCCTCCGCCAGCCCAAGGA	hypothetical protein[Cryptococcus neoformans var. neoformans JEC21]	CNA02440	Chromosome 1NC_006670.1 (637734..638185, complement)	3253590	181.m08004	CNAG_00255	None	None
96	CNA02480	hypothetical protein[Cryptococcus neoformans var. neoformans JEC21]	0.0422382	0.0120807	0.00844256	0.00311697	0.033946	0.00216671	2.59114e-06	0.759872	1.45163	0.543458	1.91036	0.715198	0.374378	0.139107	-0.0252804	-0.126348	-0.239279	-0.426829	-0.538362	0.415009	0.617804	0.572448	-0.84922	-0.863756	-0.927494	2	8770.13	6664.17	12731	4766.2	NC_006670.1_cdsid_XP_566634.1	CNA02480	NC_006670.1_cdsid_XP_566634.1	CNA02480	NC_006670.1_cdsid_XP_566634.1	811	86.55	NC_006670.1_cdsid_XP_566634.1	GGCGTCCCTCGAGATTCTAAGTACACTGCTCGAAAACGAAAGACT	hypothetical protein[Cryptococcus neoformans var. neoformans JEC21]	CNA02480	Chromosome 1NC_006670.1 (650743..652049)	3253539	181.m08009	CNAG_00259	YCR047C	BUD23
97	CNA02490	hypothetical protein[Cryptococcus neoformans var. neoformans JEC21]	0.716877	0.00614274	0.00453082	0.0168079	0.0133828	0.895925	3.9525e-05	1.02556	0.468089	0.458667	0.456424	0.447237	0.979871	-0.147906	0.0163215	0.119107	0.0759405	0.104701	-0.0780275	-1.08251	-0.881782	-1.36082	-1.38252	-0.992546	-1.02955	3	4154.61	4260.79	1944.73	1905.58	NC_006670.1_cdsid_XP_566635.1	CNA02490	NC_006670.1_cdsid_XP_566635.1	CNA02490	NC_006670.1_cdsid_XP_566635.1	694	86.36	NC_006670.1_cdsid_XP_566635.1	GACCCTTATGAAGGTCGCAGCAGGAGAGATGATTACAGCTACGAT	hypothetical protein[Cryptococcus neoformans var. neoformans JEC21]	CNA02490	Chromosome 1NC_006670.1 (652165..654177, complement)	3253544	181.m08010	CNAG_00260	None	None
98	CNA02520	hypothetical protein[Cryptococcus neoformans var. neoformans JEC21]	0.275138	0.037171	0.0125103	0.0429857	0.0131145	0.0355055	3.57957e-05	0.964603	0.741612	0.543329	0.768826	0.563267	0.732633	0.0588239	-0.0554631	-0.0056401	-0.0332451	-0.0312111	-0.0923521	-0.324079	-0.392815	-0.589908	-0.724816	-0.882368	-1.05159	3	23715.2	22875.8	17587.5	12885.2	NC_006670.1_cdsid_XP_566638.1	CNA02520	NC_006670.1_cdsid_XP_566638.1	CNA02520	NC_006670.1_cdsid_XP_566638.1	327	89.61	NC_006670.1_cdsid_XP_566638.1	TGTTTCTACTTCTACTGCCGCCACAGGTTCCACTGAGTCCACGGA	hypothetical protein[Cryptococcus neoformans var. neoformans JEC21]	CNA02520	Chromosome 1NC_006670.1 (660955..662014)	3253549	181.m08013	CNAG_00261	None	None
99	CNA02550	isopentenyl-diphosphate delta-isomerase[Cryptococcus neoformans var. neoformans JEC21]	0.186433	0.0210438	0.000735429	0.138153	0.0103318	0.00204572	1.01819e-05	0.826367	0.661719	0.312831	0.800756	0.378561	0.472755	0.192908	-0.116844	-0.0973757	-0.0912927	-0.236732	-0.531667	-0.636714	-0.434088	-0.732599	-1.75122	-1.56054	-1.72539	1	2161.06	1785.83	1430.01	676.046	NC_006670.1_cdsid_XP_566641.1	CNA02550	NC_006670.1_cdsid_XP_566641.1	CNA02550	NC_006670.1_cdsid_XP_566641.1	744	87.1	NC_006670.1_cdsid_XP_566641.1	AGCGGACGTACTGGCTAACGGACCGAAAATAAATGAGCTCATTCG	isopentenyl-diphosphate delta-isomerase[Cryptococcus neoformans var. neoformans JEC21]	CNA02550	Chromosome 1NC_006670.1 (667719..668902)	3253563	181.m08016	CNAG_00265	YPL117C	IDI1
100	CNA02560	hypothetical protein[Cryptococcus neoformans var. neoformans JEC21]	0.0134055	0.514431	0.139156	0.143267	0.0434749	0.245506	0.00477506	1.5691	0.875529	1.19059	0.557981	0.758772	1.35985	0.0375594	-0.196829	0.139021	0.777524	0.640675	0.520109	-0.0233483	-0.382492	-7.66006	0.292604	0.209558	-7.66006	3	202.258	317.364	177.083	240.807	NC_006670.1_cdsid_XP_566642.1	CNA02560	NC_006670.1_cdsid_XP_566642.1	CNA02560	NC_006670.1_cdsid_XP_566642.1	1403	87.06	NC_006670.1_cdsid_XP_566642.1	GCGGAACTAGGAGAATCAAGACAAATGATATGCTCGTGGCCGTGA	hypothetical protein[Cryptococcus neoformans var. neoformans JEC21]	CNA02560	Chromosome 1NC_006670.1 (670209..672160)	3253571	181.m08017	CNAG_00267	YOR166C	SWT1
101	CNA02570	acetolactate synthase[Cryptococcus neoformans var. neoformans JEC21]	0.000349439	0.000567372	0.0104652	0.204805	0.102324	0.0728804	9.50366e-06	0.46795	0.503359	0.342526	1.07567	0.731971	0.68048	0.0313539	-0.0822151	0.0474309	-1.01264	-1.15646	-1.12155	-0.897525	-1.05779	-1.02063	-1.28194	-1.58595	-1.81996	1	22546.8	10550.8	11349.1	7722.86	NC_006670.1_cdsid_XP_566644.1	CNA02570	NC_006670.1_cdsid_XP_566644.1	CNA02570	NC_006670.1_cdsid_XP_566644.1	2064	86.08	NC_006670.1_cdsid_XP_566644.1	CGTTTCTAGCGAACACGTATATCCTATGATTCCTGCAGGCAAAGCC	acetolactate synthase[Cryptococcus neoformans var. neoformans JEC21]	CNA02570	Chromosome 1NC_006670.1 (672173..674808, complement)	3253594	181.m08018	CNAG_00268	YMR108W	ILV2
102	CNA02600	nucleus protein[Cryptococcus neoformans var. neoformans JEC21]	0.375279	0.0153937	0.0131426	0.014709	0.0131746	0.718406	2.06225e-05	0.925579	1.53326	1.51768	1.65655	1.63971	0.989834	0.114596	0.00312454	-0.127903	0.0470875	-0.225506	-0.170937	0.59624	0.681317	0.569899	0.601665	0.602516	0.601414	2	2515	2327.83	3856.15	3816.95	NC_006670.1_cdsid_XP_566650.1	CNA02600	NC_006670.1_cdsid_XP_566650.1	CNA02600	NC_006670.1_cdsid_XP_566650.1	696	86.84	NC_006670.1_cdsid_XP_566650.1	CGATCAAGCTTACCTATCACTACGCGGCGCTCAAACCTCACTTAA	nucleus protein[Cryptococcus neoformans var. neoformans JEC21]	CNA02600	Chromosome 1NC_006670.1 (678902..680166, complement)	3253515	181.m08021	CNAG_00271	YEL044W	IES6
103	CNA02610	hypothetical protein[Cryptococcus neoformans var. neoformans JEC21]	0.0130424	0.0740902	0.909618	0.00294496	0.209124	0.466547	0.0386535	1.25979	0.866632	0.997937	0.687919	0.792146	1.15151	0.0859465	-0.10488	0.0125455	0.3872	0.284868	0.325633	-0.118057	-0.206848	-0.300374	0.21007	0.120392	-0.414969	3	2477.74	3121.43	2147.29	2472.63	NC_006670.1_cdsid_XP_566652.1	CNA02610	NC_006670.1_cdsid_XP_566652.1	CNA02610	NC_006670.1_cdsid_XP_566652.1	5136	88.73	NC_006670.1_cdsid_XP_566652.1	TGAGCAGTATCTACTCAGCTTGGCCGCACTTGTCCAAGAGAGGAC	hypothetical protein[Cryptococcus neoformans var. neoformans JEC21]	CNA02610	Chromosome 1NC_006670.1 (680386..686795)	3253513	181.m08739	CNAG_00272	None	None
104	CNA02670	aerobic respiration-related protein[Cryptococcus neoformans var. neoformans JEC21]	0.873484	0.0233712	0.153709	0.0178754	0.110668	0.071861	0.00275875	1.0281	0.433113	0.702526	0.421276	0.683327	1.62204	-0.369809	-0.0541086	0.336769	-0.338	0.250073	0.14259	-1.03334	-1.04505	-1.61647	-0.507497	-0.398306	-0.63176	3	3987.84	4099.89	1727.19	2801.56	NC_006670.1_cdsid_XP_566661.1	CNA02670	NC_006670.1_cdsid_XP_566661.1	CNA02670	NC_006670.1_cdsid_XP_566661.1	757	86.57	NC_006670.1_cdsid_XP_566661.1	GACTACGTCTCATGGATCGACCAGGTTCGAGGTTTTGTTGAACAGT	aerobic respiration-related protein[Cryptococcus neoformans var. neoformans JEC21]	CNA02670	Chromosome 1NC_006670.1 (698003..699225)	3253989	181.m08028	CNAG_00280	YIL070C	MAM33
105	CNA02690	hypothetical protein[Cryptococcus neoformans var. neoformans JEC21]	0.104805	0.122779	0.367003	0.0217763	0.208909	0.031618	0.0102042	1.69273	0.692865	1.19695	0.409317	0.707112	1.72754	-0.421913	0.105924	0.235583	0.233386	0.830186	1.08726	-0.539005	-0.311342	-0.774829	-0.0534672	0.306704	0.475462	3	452.586	766.108	313.581	541.724	NC_006670.1_cdsid_XP_566665.1	CNA02690	NC_006670.1_cdsid_XP_566665.1	CNA02690	NC_006670.1_cdsid_XP_566665.1	449	90.86	NC_006670.1_cdsid_XP_566665.1	TGATCCTCAACACAGCGGTCGGAGAAGCGGTCTGTGGTGCTAACT	hypothetical protein[Cryptococcus neoformans var. neoformans JEC21]	CNA02690	Chromosome 1NC_006670.1 (701076..702306, complement)	3254000	181.m08030	CNAG_07114	YPL234C	TFP3
106	CNA02700	t-complex protein 1, eta subunit (tcp-1-eta)[Cryptococcus neoformans var. neoformans JEC21]	0.0840574	0.0511805	0.209087	0.569302	0.228345	0.131843	0.0317408	0.852802	0.814841	0.927613	0.955487	1.08772	1.1384	-0.113616	0.0668726	0.0402446	-0.338858	-0.262981	-0.0979274	-0.150953	-0.399232	-0.34812	-0.135979	-0.0844994	-0.105202	3	15213.3	12974	12396.4	14112.1	NC_006670.1_cdsid_XP_566667.1	CNA02700	NC_006670.1_cdsid_XP_566667.1	CNA02700	NC_006670.1_cdsid_XP_566667.1	1525	87.6	NC_006670.1_cdsid_XP_566667.1	GCCTTGAGTAGTGCAATCGATGCGGCTTGCTTGATACTGAGTGTC	t-complex protein 1, eta subunit (tcp-1-eta)[Cryptococcus neoformans var. neoformans JEC21]	CNA02700	Chromosome 1NC_006670.1 (702627..705189)	3253997	181.m08031	CNAG_07346	YJL111W	CCT7
107	CNA02710	hypothetical protein[Cryptococcus neoformans var. neoformans JEC21]	0.0024912	0.303086	0.0166711	0.0017581	0.0183633	0.00892406	1.43764e-05	2.18583	0.923451	1.43788	0.422472	0.657819	1.55707	0.120545	-0.112068	-0.0180108	1.30448	1.08885	0.971221	-0.14272	0.00165618	-0.21191	0.666388	0.37664	0.514228	6	1109.87	2425.99	1024.91	1595.86	NC_006670.1_cdsid_XP_566669.1	CNA02710	NC_006670.1_cdsid_XP_566669.1	CNA02710	NC_006670.1_cdsid_XP_566669.1	1165	89.58	NC_006670.1_cdsid_XP_566669.1	ATGTCGCCTGCCGATTCGATTGCTTCTCTTCTTTCGGGCGTTACC	hypothetical protein[Cryptococcus neoformans var. neoformans JEC21]	CNA02710	Chromosome 1NC_006670.1 (704442..706667, complement)	3254015	181.m08032	CNAG_00283	None	None
108	CNA02730	hypothetical protein[Cryptococcus neoformans var. neoformans JEC21]	0.00499333	0.678027	0.00418525	0.00309924	0.33704	0.00344856	3.87265e-06	1.83055	0.973881	1.7266	0.532015	0.943213	1.77291	0.0423238	-0.0364562	-0.00696817	0.984076	0.822098	0.803749	0.129827	-0.131616	-0.128674	0.869158	0.711793	0.778516	6	2015.9	3690.2	1963.24	3480.65	NC_006670.1_cdsid_XP_566673.1	CNA02730	NC_006670.1_cdsid_XP_566673.1	CNA02730	NC_006670.1_cdsid_XP_566673.1	3340	87.2	NC_006670.1_cdsid_XP_566673.1	CTGGCGCTTTCCAGGTTTTGGGCGTCAATGTTTGGTATTAGAATGG	hypothetical protein[Cryptococcus neoformans var. neoformans JEC21]	CNA02730	Chromosome 1NC_006670.1 (709386..714619, complement)	3254006	181.m08034	CNAG_00285	None	None
109	CNA02740	hypothetical protein[Cryptococcus neoformans var. neoformans JEC21]	0.019733	0.0266873	0.00198386	0.0120548	0.000609177	0.247275	6.19414e-06	1.32071	0.520275	0.437807	0.393936	0.331493	0.841491	-0.119181	-0.0212427	0.129489	0.31609	0.491281	0.391204	-0.884456	-0.755147	-1.22888	-1.35608	-1.19668	-1.03948	3	421.689	556.929	219.394	184.618	NC_006670.1_cdsid_XP_567152.1	CNA02740	NC_006670.1_cdsid_XP_567152.1	CNA02740	NC_006670.1_cdsid_XP_567152.1	1538	90.74	NC_006670.1_cdsid_XP_567152.1	AAGGGGGATTGAATCCGGACGCAATGGAGTTCAAGCCTACTGGGC	hypothetical protein[Cryptococcus neoformans var. neoformans JEC21]	CNA02740	Chromosome 1NC_006670.1 (715898..718031, complement)	3253566	181.m08745	CNAG_00286	YGL122C	NAB2
110	CNA02750	cytoplasm protein[Cryptococcus neoformans var. neoformans JEC21]	0.0289175	0.0670875	0.485371	0.918005	0.00870871	0.0619814	0.00422072	0.807863	0.815809	1.04032	1.00984	1.28774	1.2752	0.107241	-0.00439139	-0.111113	-0.241005	-0.292007	-0.394662	-0.172808	-0.458237	-0.264585	0.0254326	0.00955761	0.132937	3	17728.4	14322.1	14463	18443.2	NC_006670.1_cdsid_XP_566675.1	CNA02750	NC_006670.1_cdsid_XP_566675.1	CNA02750	NC_006670.1_cdsid_XP_566675.1	936	86.81	NC_006670.1_cdsid_XP_566675.1	AGGTATGCCAGATTTCAGTTCGCTTGCCAGTGACCCTAGTATGAG	cytoplasm protein[Cryptococcus neoformans var. neoformans JEC21]	CNA02750	Chromosome 1NC_006670.1 (718429..719984)	3254002	181.m08035	CNAG_00287	YOR007C	SGT2
111	CNA02770	hypothetical protein[Cryptococcus neoformans var. neoformans JEC21]	0.077953	0.000342107	0.0131089	0.000548936	0.00236442	0.22184	1.21986e-06	1.11034	0.660934	0.71097	0.595255	0.640319	1.0757	0.0312681	-0.0370559	0.0049661	0.179234	0.0709811	0.199499	-0.549704	-0.608269	-0.635632	-0.435668	-0.445639	-0.600995	3	5088.47	5649.92	3363.15	3617.75	NC_006670.1_cdsid_XP_567153.1	CNA02770	NC_006670.1_cdsid_XP_567153.1	CNA02770	NC_006670.1_cdsid_XP_567153.1	569	90.31	NC_006670.1_cdsid_XP_567153.1	TTGGAGTCATCCCAAAAGCGGGTCGTCTGAAGACAGGTCCCAACG	hypothetical protein[Cryptococcus neoformans var. neoformans JEC21]	CNA02770	Chromosome 1NC_006670.1 (721266..722248, complement)	3253689	181.m08746	CNAG_00289	YJL127C	SPT10
112	CNA02780	aminopeptidase[Cryptococcus neoformans var. neoformans JEC21]	0.0326569	0.000290752	0.00398895	0.000381793	0.00232871	0.00502541	3.16304e-07	1.23623	0.453519	0.664003	0.366857	0.53712	1.46411	-0.073193	0.068594	0.00111602	0.175898	0.316995	0.414986	-1.06075	-1.16844	-1.19671	-0.646916	-0.471639	-0.661503	3	5032.45	6221.26	2282.31	3341.56	NC_006670.1_cdsid_XP_566679.1	CNA02780	NC_006670.1_cdsid_XP_566679.1	CNA02780	NC_006670.1_cdsid_XP_566679.1	1504	87.58	NC_006670.1_cdsid_XP_566679.1	CTGTCAGCATTGCTTACCGTGGCTGGGTATAAAAGAGTGCCAGTT	aminopeptidase[Cryptococcus neoformans var. neoformans JEC21]	CNA02780	Chromosome 1NC_006670.1 (722642..724574)	3253586	181.m08037	CNAG_00290	None	None
113	CNA02810	RAS small monomeric GTPase[Cryptococcus neoformans var. neoformans JEC21]	0.772132	0.0352024	0.0296183	0.0559981	0.0853736	0.936297	0.00893562	0.951334	0.599362	0.602768	0.630022	0.633602	1.00568	-0.27169	-0.0641705	0.281141	-0.372228	-0.155963	0.243522	-0.528586	-0.786778	-0.929025	-0.663804	-0.634062	-0.908522	3	8525.44	8110.54	5109.82	5138.86	NC_006670.1_cdsid_XP_566685.1	CNA02810	NC_006670.1_cdsid_XP_566685.1	CNA02810	NC_006670.1_cdsid_XP_566685.1	600	86.36	NC_006670.1_cdsid_XP_566685.1	AAAGGATGATCATGTCGATAAGGGATGCTGTAGAGGATGCGTCGTC	RAS small monomeric GTPase[Cryptococcus neoformans var. neoformans JEC21]	CNA02810	Chromosome 1NC_006670.1 (729538..731298, complement)	3253597	181.m08040	CNAG_00293	YNL098C	RAS2
114	CNA02860	gamma-tubulin complex component 2 (gcp-2)[Cryptococcus neoformans var. neoformans JEC21]	0.283174	0.00579527	0.0079256	0.0185827	0.000893386	0.214642	1.84981e-05	0.959752	0.663883	0.726636	0.691724	0.757108	1.09452	0.0778553	-0.0478127	-0.0333477	-0.0508077	-0.0588037	-0.0682417	-0.53975	-0.503473	-0.740934	-0.440325	-0.477541	-0.464468	3	3889.06	3732.53	2581.88	2825.93	NC_006670.1_cdsid_XP_566695.1	CNA02860	NC_006670.1_cdsid_XP_566695.1	CNA02860	NC_006670.1_cdsid_XP_566695.1	2647	87.13	NC_006670.1_cdsid_XP_566695.1	GCCGTCACCTACAATGCTGGATCGGAGAATGTAGCTTTGTTAGCT	gamma-tubulin complex component 2 (gcp-2)[Cryptococcus neoformans var. neoformans JEC21]	CNA02860	Chromosome 1NC_006670.1 (746168..749528, complement)	3253758	181.m08046	CNAG_00300	YHR172W	SPC97
115	CNA02870	hypothetical protein[Cryptococcus neoformans var. neoformans JEC21]	0.0698226	0.0606392	0.00129138	0.111155	0.00612579	0.34852	0.000457561	0.764299	0.460132	0.344954	0.602031	0.451334	0.749685	-0.120333	-0.09252	0.191742	-0.459299	-0.375521	-0.331465	-0.613441	-1.393	-1.53121	-1.37784	-1.64566	-1.59742	1	3022.19	2309.85	1390.6	1042.51	NC_006670.1_cdsid_XP_566697.1	CNA02870	NC_006670.1_cdsid_XP_566697.1	CNA02870	NC_006670.1_cdsid_XP_566697.1	709	90.96	NC_006670.1_cdsid_XP_566697.1	TCTTCGTCGTCCGGTCTTGTTTCCGTCCAATATGCGGGTCTGGCT	hypothetical protein[Cryptococcus neoformans var. neoformans JEC21]	CNA02870	Chromosome 1NC_006670.1 (750192..751400)	3253793	181.m08047	CNAG_00301	None	None
116	CNA02910	Gly-X carboxypeptidase[Cryptococcus neoformans var. neoformans JEC21]	0.0135182	0.0445504	0.984559	0.00266402	0.0228103	0.124489	0.000381962	1.63156	0.779594	1.00617	0.477821	0.616693	1.29064	0.167888	-0.0488143	-0.136288	0.896002	0.574174	0.627563	-0.249704	-0.401832	-0.432811	0.213684	0.00886572	-0.229878	3	1585.64	2587.07	1236.16	1595.43	NC_006670.1_cdsid_XP_566704.1	CNA02910	NC_006670.1_cdsid_XP_566704.1	CNA02910	NC_006670.1_cdsid_XP_566704.1	1633	86.77	NC_006670.1_cdsid_XP_566704.1	GATGAACGCATAAGCCTCAATGCTCACCTCAACACCACTCGTTTC	Gly-X carboxypeptidase[Cryptococcus neoformans var. neoformans JEC21]	CNA02910	Chromosome 1NC_006670.1 (764968..767037, complement)	3253437	181.m08051	CNAG_00308	None	None
117	CNA02920	protein-vacuolar targeting-related protein[Cryptococcus neoformans var. neoformans JEC21]	0.00219541	0.0367995	0.19981	0.00903888	0.100955	0.943838	9.80976e-05	1.74015	0.565866	0.57862	0.325183	0.332512	1.02254	0.10923	-0.124593	0.00588173	0.857074	0.710792	0.825689	-0.540509	-0.94832	-1.02375	-0.557972	-1.06497	-8.9031	3	478.741	833.08	270.903	277.009	NC_006670.1_cdsid_XP_566706.1	CNA02920	NC_006670.1_cdsid_XP_566706.1	CNA02920	NC_006670.1_cdsid_XP_566706.1	2425	86.41	NC_006670.1_cdsid_XP_566706.1	CCTAGGCTTCCTTTCCCATTACCTACTCCAGGAAGGATTCGTGAA	protein-vacuolar targeting-related protein[Cryptococcus neoformans var. neoformans JEC21]	CNA02920	Chromosome 1NC_006670.1 (767259..771192)	3253435	181.m08052	CNAG_00309	YJR126C	VPS70
118	CNA03000	DNA repair-related protein[Cryptococcus neoformans var. neoformans JEC21]	0.0270546	0.00320641	0.0459502	0.0124122	0.0809837	0.239481	0.00148576	0.806249	0.609435	0.468981	0.755889	0.581683	0.769535	0.0662485	0.0468145	-0.120251	-0.215525	-0.359986	-0.361525	-0.774458	-0.602679	-0.773085	-0.94428	-0.834925	-1.61421	3	5436.65	4383.3	3313.29	2549.69	NC_006670.1_cdsid_XP_566718.1	CNA03000	NC_006670.1_cdsid_XP_566718.1	CNA03000	NC_006670.1_cdsid_XP_566718.1	361	87.52	NC_006670.1_cdsid_XP_566718.1	GAAGAACCTATCCTCTTTGAAGGCCGCACTGAAGGCAACATCGTC	DNA repair-related protein[Cryptococcus neoformans var. neoformans JEC21]	CNA03000	Chromosome 1NC_006670.1 (785983..786849, complement)	3253423	181.m08058	CNAG_00316	YJR069C	HAM1
119	CNA03030	arp2/3 complex 16 kda subunit (p16-arc)[Cryptococcus neoformans var. neoformans JEC21]	0.199097	0.103969	0.221053	0.0587532	0.043202	0.191686	0.00836512	1.28707	0.497896	0.782007	0.386844	0.607586	1.57062	-0.32954	0.0214254	0.250049	0.179828	0.223146	0.642645	-0.561468	-0.979973	-1.69391	-0.149015	-0.297324	-0.665674	3	6052.97	7790.61	3013.75	4733.47	NC_006670.1_cdsid_XP_566724.1	CNA03030	NC_006670.1_cdsid_XP_566724.1	CNA03030	NC_006670.1_cdsid_XP_566724.1	432	87.35	NC_006670.1_cdsid_XP_566724.1	CGTTGGGTGTATTGTGCGAGTGATGACTGACCGGAAAACGTTGTA	arp2/3 complex 16 kda subunit (p16-arc)[Cryptococcus neoformans var. neoformans JEC21]	CNA03030	Chromosome 1NC_006670.1 (792395..793238)	3253417	181.m08062	CNAG_00318	YIL062C	ARC15
120	CNA03040	ER to Golgi transport-related protein[Cryptococcus neoformans var. neoformans JEC21]	0.630806	0.244586	0.0642793	0.368617	0.0695998	0.101043	0.00972359	0.957344	0.846812	0.565187	0.884543	0.590369	0.667429	0.133133	0.0235173	-0.173168	0.0707258	-0.104554	-0.165377	0.0375518	-0.363462	-0.440716	-0.544851	-0.764843	-1.24612	3	5449.36	5216.92	4614.59	3079.91	NC_006670.1_cdsid_XP_566726.1	CNA03040	NC_006670.1_cdsid_XP_566726.1	CNA03040	NC_006670.1_cdsid_XP_566726.1	663	86.69	NC_006670.1_cdsid_XP_566726.1	CGTGTACTGGCCCATTCTGCTCGTCTACTTTTTCACCTTGTTTGG	ER to Golgi transport-related protein[Cryptococcus neoformans var. neoformans JEC21]	CNA03040	Chromosome 1NC_006670.1 (793270..794414, complement)	3253415	181.m08063	CNAG_00319	YCL001W	RER1
121	CNA03070	hypothetical protein[Cryptococcus neoformans var. neoformans JEC21]	0.0271485	0.0163271	0.0390559	0.772314	0.406426	0.460887	0.000562196	0.779697	0.772029	0.796938	0.990165	1.02211	1.03226	-0.0969006	-0.0183336	0.107805	-0.363323	-0.346228	-0.36758	-0.290499	-0.379947	-0.454027	-0.273754	-0.337554	-0.37283	3	2716.39	2117.96	2097.14	2164.8	NC_006670.1_cdsid_XP_566732.1	CNA03070	NC_006670.1_cdsid_XP_566732.1	CNA03070	NC_006670.1_cdsid_XP_566732.1	2504	86.66	NC_006670.1_cdsid_XP_566732.1	CGAAGGTATTGTTGATCAGTAACGACAGGAATCTCAGGCTGAAGGCC	hypothetical protein[Cryptococcus neoformans var. neoformans JEC21]	CNA03070	Chromosome 1NC_006670.1 (805177..808000, complement)	3253409	181.m08067	CNAG_07351	None	None
122	CNA03160	heat shock protein sks2 (heat shock cognate protein hsc1)[Cryptococcus neoformans var. neoformans JEC21]	0.0255559	0.0748929	0.0112841	0.245291	0.148923	0.0645969	0.00144838	0.622763	0.731939	0.493125	1.17531	0.791834	0.673724	-0.165064	-0.0519668	0.193445	-0.701113	-0.726457	-0.624144	-0.202249	-0.635125	-0.550598	-0.838119	-0.937444	-1.32972	1	32957.4	20524.6	24122.8	16252.1	NC_006670.1_cdsid_XP_566757.1	CNA03160	NC_006670.1_cdsid_XP_566757.1	CNA03160	NC_006670.1_cdsid_XP_566757.1	1597	88.82	NC_006670.1_cdsid_XP_566757.1	GACAAGGACTTCTCTGCTCGTCACGAGGCCAAGTCTGACCTTGAG	heat shock protein sks2 (heat shock cognate protein hsc1)[Cryptococcus neoformans var. neoformans JEC21]	CNA03160	Chromosome 1NC_006670.1 (833732..836275)	3253387	181.m08076	CNAG_00334	YNL209W	SSB2
123	CNA03170	hypothetical protein[Cryptococcus neoformans var. neoformans JEC21]	0.0153409	0.997753	0.856813	0.116496	0.0323864	0.901115	0.0363639	1.41549	1.01226	0.984944	0.715127	0.695832	0.973019	0.140898	-0.0406821	-0.112142	0.563833	0.565353	0.365731	0.26411	0.0610829	-0.335292	0.174991	-0.0194521	-0.252795	3	2556.97	3619.37	2588.3	2518.47	NC_006670.1_cdsid_XP_566758.1	CNA03170	NC_006670.1_cdsid_XP_566758.1	CNA03170	NC_006670.1_cdsid_XP_566758.1	1122	86.5	NC_006670.1_cdsid_XP_566758.1	GCGAGAGAAAGATGAAAAGTGGGCCCAATACACGGATGATAACCC	hypothetical protein[Cryptococcus neoformans var. neoformans JEC21]	CNA03170	Chromosome 1NC_006670.1 (836319..838137, complement)	3253386	181.m08077	CNAG_00335	YMR028W	TAP42
124	CNA03190	hypothetical protein[Cryptococcus neoformans var. neoformans JEC21]	0.376682	0.00889038	0.0478055	0.00441154	0.0165176	0.0388066	0.000211189	1.16865	0.348917	0.600342	0.298565	0.513707	1.72059	-0.329192	-0.0170802	0.281891	-0.0654802	0.316071	0.384463	-1.28571	-1.45569	-1.87831	-1.00999	-0.702099	-0.53575	3	5489.95	6415.8	1915.54	3295.85	NC_006670.1_cdsid_XP_567237.1	CNA03190	NC_006670.1_cdsid_XP_567237.1	CNA03190	NC_006670.1_cdsid_XP_567237.1	808	88.57	NC_006670.1_cdsid_XP_567237.1	GGTTATGTTGTTGAACAGAAGCCTGTGGCCGAGATTGTCGCTCCT	hypothetical protein[Cryptococcus neoformans var. neoformans JEC21]	CNA03190	Chromosome 1NC_006670.1 (842930..844003)	3253754	181.m08852	CNAG_07352	None	None
125	CNA03240	hypothetical protein[Cryptococcus neoformans var. neoformans JEC21]	0.992413	0.136743	0.0568124	0.0472731	0.0107495	0.0904469	0.00470962	0.997338	1.2362	1.39803	1.2395	1.40177	1.13091	0.186708	-0.00275568	-0.211324	0.0994053	0.0299583	-0.152486	0.252935	0.236213	0.421233	0.398234	0.527257	0.521073	2	2024.52	2019.13	2502.71	2830.35	NC_006670.1_cdsid_XP_566761.1	CNA03240	NC_006670.1_cdsid_XP_566761.1	CNA03240	NC_006670.1_cdsid_XP_566761.1	2322	87.27	NC_006670.1_cdsid_XP_566761.1	CAAACAGCCACAGACAGCCTCGTACGCCAAGATTGTACAAAGAGA	hypothetical protein[Cryptococcus neoformans var. neoformans JEC21]	CNA03240	Chromosome 1NC_006670.1 (848640..851383, complement)	3253383	181.m08081	CNAG_00342	None	None
126	CNA03280	transcriptional activator gcn5[Cryptococcus neoformans var. neoformans JEC21]	0.529019	0.0117064	0.0191368	0.0126437	0.0484043	0.835538	0.000903817	0.95463	0.639884	0.655776	0.670296	0.686943	1.02484	0.107103	0.0225815	-0.140568	0.0432405	-0.107707	-0.143369	-0.479009	-0.677671	-0.793334	-0.416336	-0.634892	-0.800841	3	3362.48	3209.92	2151.6	2205.03	NC_006670.1_cdsid_XP_566649.1	CNA03280	NC_006670.1_cdsid_XP_566649.1	CNA03280	NC_006670.1_cdsid_XP_566649.1	2304	87.89	NC_006670.1_cdsid_XP_566649.1	TGCCGACGTGAAGCTCATGTGTGCAAATTGCCGACAGTATAATGG	transcriptional activator gcn5[Cryptococcus neoformans var. neoformans JEC21]	CNA03280	Chromosome 1NC_006670.1 (855966..858795)	3253516	181.m08083	CNAG_00375	YGR252W	GCN5
127	CNA03310	protein-nucleus import-related protein[Cryptococcus neoformans var. neoformans JEC21]	0.0398399	0.0877449	0.201922	0.0162116	0.777399	0.0951245	0.0148879	0.836793	1.17267	0.813892	1.40138	0.972632	0.694052	-0.0536155	-0.0374905	0.0869645	-0.247288	-0.367552	-0.163585	0.316153	0.292669	0.067763	-0.044082	-0.298353	-0.602549	2	3409.93	2853.4	3998.71	2775.31	NC_006670.1_cdsid_XP_566655.1	CNA03310	NC_006670.1_cdsid_XP_566655.1	CNA03310	NC_006670.1_cdsid_XP_566655.1	1982	90.74	NC_006670.1_cdsid_XP_566655.1	CAATCACTGGATCTGCTGCCCGCGGTCTAGCCAGCGTAGAATACGT	protein-nucleus import-related protein[Cryptococcus neoformans var. neoformans JEC21]	CNA03310	Chromosome 1NC_006670.1 (865159..867534)	3253259	181.m08087	CNAG_00372	YMR091C	NPL6
128	CNA03320	hypothetical protein[Cryptococcus neoformans var. neoformans JEC21]	0.378501	0.279415	0.0398995	0.119821	0.0205374	0.228292	0.0100478	1.16576	0.779279	0.570483	0.668471	0.489364	0.732065	-0.18439	-0.176138	0.304405	0.0626253	0.0566793	0.498618	-0.00791672	-0.355538	-0.832045	-0.822963	-0.768191	-0.839038	3	1160.27	1352.61	904.177	661.916	NC_006670.1_cdsid_XP_566658.1	CNA03320	NC_006670.1_cdsid_XP_566658.1	CNA03320	NC_006670.1_cdsid_XP_566658.1	769	87.4	NC_006670.1_cdsid_XP_566658.1	CTGGATACGGATGACAGACAAGAAGGGCTGAAGGCTTTTGCAGAG	hypothetical protein[Cryptococcus neoformans var. neoformans JEC21]	CNA03320	Chromosome 1NC_006670.1 (867564..868691, complement)	3254018	181.m08088	CNAG_00371	None	None
129	CNA03330	ubiquitin-carboxy extension protein fusion[Cryptococcus neoformans var. neoformans JEC21]	0.00140884	0.119262	0.0838164	0.0275351	0.303142	0.172031	0.00217334	0.56767	0.850432	0.677587	1.49811	1.19363	0.796757	0.105607	-0.00847423	-0.104837	-0.752811	-0.822142	-0.878422	-0.419126	-0.174553	-0.124414	-0.865522	-0.595081	-0.282952	2	59131.5	33567.1	50287.3	40066.7	NC_006670.1_cdsid_XP_566660.1	CNA03330	NC_006670.1_cdsid_XP_566660.1	CNA03330	NC_006670.1_cdsid_XP_566660.1	204	89.78	NC_006670.1_cdsid_XP_566660.1	TCTTGTCCTCCGTCTCCGAGGTGGTATCATCGAGCCCTCTCTCAA	ubiquitin-carboxy extension protein fusion[Cryptococcus neoformans var. neoformans JEC21]	CNA03330	Chromosome 1NC_006670.1 (869035..869988)	3254022	181.m08089	CNAG_00370	YKR094C	RPL40B
130	CNA03340	hypothetical protein[Cryptococcus neoformans var. neoformans JEC21]	0.0426627	0.254587	0.410956	0.0526355	0.00256808	0.436191	0.00547145	1.34961	0.840266	0.932281	0.6226	0.69078	1.10951	-0.0874787	0.172471	-0.101836	0.429123	0.481704	0.38517	-0.0241067	-0.200425	-0.584081	-0.0128937	-0.184611	-0.111142	3	321.135	433.407	269.839	299.389	NC_006670.1_cdsid_XP_566662.1	CNA03340	NC_006670.1_cdsid_XP_566662.1	CNA03340	NC_006670.1_cdsid_XP_566662.1	926	90.03	NC_006670.1_cdsid_XP_566662.1	CATCAATATGGGGTGGCTCAGCTTCCTTGGGAGTTTCAACGGCGG	hypothetical protein[Cryptococcus neoformans var. neoformans JEC21]	CNA03340	Chromosome 1NC_006670.1 (871014..872531)	3254009	181.m08090	CNAG_00369	YHR058C	MED6
131	CNA03350	hypothetical protein[Cryptococcus neoformans var. neoformans JEC21]	0.0498398	0.102717	0.940997	0.0379216	0.199488	0.128551	0.0103431	1.17064	0.776058	0.998385	0.662934	0.852853	1.28648	0.0297842	-0.10097	0.0658962	0.24568	0.240093	0.195605	-0.163907	-0.38459	-0.578689	0.0494572	0.16733	-0.256181	3	2505.4	2932.93	1944.34	2501.36	NC_006670.1_cdsid_XP_566664.1	CNA03350	NC_006670.1_cdsid_XP_566664.1	CNA03350	NC_006670.1_cdsid_XP_566664.1	2239	86.52	NC_006670.1_cdsid_XP_566664.1	GCGTTCGGAGAATTCAGAAGACTGGTTAACTTTGCCACAAGAAGGG	hypothetical protein[Cryptococcus neoformans var. neoformans JEC21]	CNA03350	Chromosome 1NC_006670.1 (872535..875750, complement)	3254029	181.m08091	CNAG_00368	YJL029C	VPS53
132	CNA03360	hypothetical protein[Cryptococcus neoformans var. neoformans JEC21]	0.0093076	0.0158997	0.0409878	0.8213	0.275298	0.210366	0.00358947	1.39854	1.37485	1.66005	0.983059	1.18699	1.20745	0.0782632	-0.0110548	-0.0711378	0.611491	0.384757	0.445874	0.612489	0.410283	0.341074	0.969401	0.709414	0.471957	6	2078.83	2907.33	2858.07	3450.97	NC_006670.1_cdsid_XP_566666.1	CNA03360	NC_006670.1_cdsid_XP_566666.1	CNA03360	NC_006670.1_cdsid_XP_566666.1	472	86.33	NC_006670.1_cdsid_XP_566666.1	GGCAATCCAGGTCGCATGATTGACACTCTTCCTGAAACGTATCAAG	hypothetical protein[Cryptococcus neoformans var. neoformans JEC21]	CNA03360	Chromosome 1NC_006670.1 (875907..876702)	3254013	181.m08750	CNAG_00367	None	None
133	CNA03420	Hob1p[Cryptococcus neoformans var. neoformans JEC21]	0.0158314	0.0522355	0.0312287	0.00402489	0.103136	0.0183788	0.000106998	1.20603	0.912091	1.39913	0.756276	1.16011	1.53398	0.0546036	0.00455064	-0.0615004	0.353071	0.241736	0.212134	-0.183361	-0.118466	-0.0977974	0.502556	0.606547	0.3312	3	15452.1	18635.7	14093.7	21619.5	NC_006670.1_cdsid_XP_566674.1	CNA03420	NC_006670.1_cdsid_XP_566674.1	CNA03420	NC_006670.1_cdsid_XP_566674.1	1257	87.18	NC_006670.1_cdsid_XP_566674.1	TGGAGTCACGGGCGTGTTCCCTGGAAACTATACACAGGTAGAATA	Hob1p[Cryptococcus neoformans var. neoformans JEC21]	CNA03420	Chromosome 1NC_006670.1 (892796..894669)	3254027	181.m08752	CNAG_00361	YDR388W	RVS167
134	CNA03460	tRNA isopentenyltransferase[Cryptococcus neoformans var. neoformans JEC21]	0.531527	0.0875212	0.332993	0.00945665	0.16126	0.0481214	0.0118038	1.08111	1.42787	0.826565	1.32074	0.764549	0.578881	0.17884	0.108814	-0.34065	0.182492	0.141371	0.00798291	0.436709	0.582398	0.51879	-0.22803	-0.0258631	-0.635625	2	784.864	848.528	1120.68	648.741	NC_006670.1_cdsid_XP_566680.1	CNA03460	NC_006670.1_cdsid_XP_566680.1	CNA03460	NC_006670.1_cdsid_XP_566680.1	1492	86.48	NC_006670.1_cdsid_XP_566680.1	CAGCATACTAAGACAAGAGCGCACAAGCATAACGCCAACCCTATC	tRNA isopentenyltransferase[Cryptococcus neoformans var. neoformans JEC21]	CNA03460	Chromosome 1NC_006670.1 (900479..902408)	3253569	181.m08100	CNAG_00358	YOR274W	MOD5
135	CNA03480	hypothetical protein[Cryptococcus neoformans var. neoformans JEC21]	0.332404	0.209592	0.146022	0.0929945	0.0657143	0.738849	0.0473223	1.20178	0.772514	0.720473	0.642807	0.599504	0.932634	-0.14493	-0.0277979	0.156604	-0.0803379	0.287757	0.524834	-0.161206	-0.244745	-0.787621	-0.17193	-0.482288	-0.841865	3	3182.96	3825.22	2458.88	2293.24	NC_006670.1_cdsid_XP_567157.1	CNA03480	NC_006670.1_cdsid_XP_567157.1	CNA03480	NC_006670.1_cdsid_XP_567157.1	1114	86.04	NC_006670.1_cdsid_XP_567157.1	GAGATTCCATACGTCATTAAGAAGGGCTTAACGGCTGTGACTGGG	hypothetical protein[Cryptococcus neoformans var. neoformans JEC21]	CNA03480	Chromosome 1NC_006670.1 (904431..906322, complement)	3253909	181.m08759	CNAG_00356	YDR346C	SVF1
136	CNA03520	hypothetical protein[Cryptococcus neoformans var. neoformans JEC21]	0.209339	0.141485	0.160482	0.0274553	0.547808	0.0400293	0.00678812	1.27186	0.687376	1.35518	0.540449	1.06551	1.97153	-0.37644	0.00415615	0.294875	0.155546	0.295357	0.560273	-0.351459	-0.399493	-0.942831	0.59231	0.379987	0.329482	3	353.474	449.569	242.969	479.022	NC_006670.1_cdsid_XP_566690.1	CNA03520	NC_006670.1_cdsid_XP_566690.1	CNA03520	NC_006670.1_cdsid_XP_566690.1	1171	86.43	NC_006670.1_cdsid_XP_566690.1	GAGGATGAGGACGAAGAAGGAGAATACGCGCCAGTAGTCATTGAA	hypothetical protein[Cryptococcus neoformans var. neoformans JEC21]	CNA03520	Chromosome 1NC_006670.1 (911817..913282, complement)	3253525	181.m08105	CNAG_00352	None	None
137	CNA03530	succinate dehydrogenase (ubiquinone)[Cryptococcus neoformans var. neoformans JEC21]	0.138833	0.0477118	0.0400235	0.0837744	0.0607628	0.423294	0.00254346	0.905541	0.64731	0.562607	0.714833	0.621294	0.869146	0.0466605	-0.0114915	-0.0364335	-0.0407535	-0.166647	-0.228429	-0.387776	-0.653876	-0.883495	-0.669735	-0.682905	-1.19665	3	12966.7	11741.8	8393.46	7295.14	NC_006670.1_cdsid_XP_566692.1	CNA03530	NC_006670.1_cdsid_XP_566692.1	CNA03530	NC_006670.1_cdsid_XP_566692.1	621	86.32	NC_006670.1_cdsid_XP_566692.1	CGGTGCCACTGTCCTCTCTTCTCTCTACCTCGCTTTCTTCATTTA	succinate dehydrogenase (ubiquinone)[Cryptococcus neoformans var. neoformans JEC21]	CNA03530	Chromosome 1NC_006670.1 (915591..916677, complement)	3253728	181.m08761	CNAG_07356	YKL141W	SDH3
138	CNA03560	hypothetical protein[Cryptococcus neoformans var. neoformans JEC21]	0.015253	0.0252138	0.0944611	0.00267439	0.00273125	0.0911785	7.52622e-05	1.39427	0.695657	0.842188	0.498939	0.604034	1.21064	0.155997	-0.0609915	-0.109043	0.535039	0.522139	0.376012	-0.480723	-0.393221	-0.715667	-0.365086	-0.15859	-0.227286	3	1643.88	2292.01	1143.57	1384.45	NC_006670.1_cdsid_XP_566696.1	CNA03560	NC_006670.1_cdsid_XP_566696.1	CNA03560	NC_006670.1_cdsid_XP_566696.1	4272	88.25	NC_006670.1_cdsid_XP_566696.1	ACAAAGATGGTTTGAGCTTGGTCTCAAGTGTCTCGCAGCTGGACT	hypothetical protein[Cryptococcus neoformans var. neoformans JEC21]	CNA03560	Chromosome 1NC_006670.1 (920683..925951)	3253755	181.m08109	CNAG_00347	None	None
139	CNA03580	porphobilinogen synthase[Cryptococcus neoformans var. neoformans JEC21]	0.0456265	0.281683	0.193994	0.012774	0.0981233	0.0576068	0.00393298	0.787636	1.11089	0.875876	1.41042	1.11203	0.788443	0.172289	-0.0932471	-0.0958131	-0.24308	-0.383944	-0.41191	0.147944	0.0157049	0.279465	-0.200543	-0.254368	-0.121782	2	9918.84	7812.43	11018.8	8687.67	NC_006670.1_cdsid_XP_566698.1	CNA03580	NC_006670.1_cdsid_XP_566698.1	CNA03580	NC_006670.1_cdsid_XP_566698.1	998	86.44	NC_006670.1_cdsid_XP_566698.1	CCAGCATAATCCTGACATACTTCACTCCTCAGTTCCTTGACTGGCT	porphobilinogen synthase[Cryptococcus neoformans var. neoformans JEC21]	CNA03580	Chromosome 1NC_006670.1 (926937..928344)	3253799	181.m08111	CNAG_00345	YGL040C	HEM2
140	CNA03720	calcium transporting ATPase[Cryptococcus neoformans var. neoformans JEC21]	0.104012	0.0551161	0.410426	0.0334109	0.720838	0.0521097	0.01057	1.04361	0.844663	1.07746	0.809369	1.03244	1.27561	-0.0184027	-0.0270117	0.0443573	0.0326423	0.0783703	0.0732883	-0.211667	-0.354637	-0.170747	0.113985	0.260629	-0.0707317	3	5303.48	5534.75	4479.65	5714.27	NC_006670.1_cdsid_XP_566703.1	CNA03720	NC_006670.1_cdsid_XP_566703.1	CNA03720	NC_006670.1_cdsid_XP_566703.1	3925	90.24	NC_006670.1_cdsid_XP_566703.1	CAAGCACGACTTATCAGGGCATATGACACCAGCGTGGCGAGACCT	calcium transporting ATPase[Cryptococcus neoformans var. neoformans JEC21]	CNA03720	Chromosome 1NC_006670.1 (998062..1003420)	3253992	181.m08131	CNAG_00383	YAL026C	DRS2
141	CNA03740	eukaryotic initiation factor 4F subunit P130[Cryptococcus neoformans var. neoformans JEC21]	0.0467109	0.016747	0.0397606	0.151782	0.0800789	0.154588	0.0013853	0.729004	0.636302	0.447015	0.872838	0.613185	0.702519	-0.195142	0.025991	0.148393	-0.454799	-0.464156	-0.449089	-0.480054	-0.754457	-0.738923	-0.974674	-0.968505	-1.63866	1	14911.9	10870.9	9488.49	6665.85	NC_006670.1_cdsid_XP_566707.1	CNA03740	NC_006670.1_cdsid_XP_566707.1	CNA03740	NC_006670.1_cdsid_XP_566707.1	3482	86.52	NC_006670.1_cdsid_XP_566707.1	CTCGATCTCTTTCACTCTCTGATGACGACGTCAGTGCTTTGGGAG	eukaryotic initiation factor 4F subunit P130[Cryptococcus neoformans var. neoformans JEC21]	CNA03740	Chromosome 1NC_006670.1 (1006580..1010546)	3253434	181.m08133	CNAG_00386	YGR162W	TIF4631
142	CNA03770	mitochondrion protein[Cryptococcus neoformans var. neoformans JEC21]	0.200436	0.0193854	0.0501506	0.0501529	0.101771	0.931907	0.0041432	1.1771	1.60426	1.59717	1.36289	1.35687	0.995581	-0.0816259	0.0656141	0.0121791	0.0516901	0.189466	0.437731	0.84702	0.576422	0.606775	0.830356	0.78632	0.365936	6	2983.4	3511.75	4786.15	4765	NC_006670.1_cdsid_XP_566711.1	CNA03770	NC_006670.1_cdsid_XP_566711.1	CNA03770	NC_006670.1_cdsid_XP_566711.1	1055	90.1	NC_006670.1_cdsid_XP_566711.1	AGGAATGGGGAGTGTACGTGGGACAAGGAGAAGCATACGCAGCTG	mitochondrion protein[Cryptococcus neoformans var. neoformans JEC21]	CNA03770	Chromosome 1NC_006670.1 (1016379..1017616)	3253430	181.m08136	CNAG_00389	YJR122W	IBA57
143	CNA03790	hypothetical protein[Cryptococcus neoformans var. neoformans JEC21]	0.00356054	0.0345569	0.118853	0.0178244	0.0215672	0.0733378	0.000103447	1.1774	0.674689	0.900216	0.573034	0.76458	1.33427	0.00870026	-0.0386727	0.0291363	0.268217	0.237578	0.200208	-0.475693	-0.459733	-0.791295	-0.254349	-0.0664637	-0.140339	3	677.967	798.237	457.417	610.317	NC_006670.1_cdsid_XP_566715.1	CNA03790	NC_006670.1_cdsid_XP_566715.1	CNA03790	NC_006670.1_cdsid_XP_566715.1	2307	86.97	NC_006670.1_cdsid_XP_566715.1	GAGAGCAGAAGAAAAGCAACAAAAGGCTTGGGATCCTCTTGGAGC	hypothetical protein[Cryptococcus neoformans var. neoformans JEC21]	CNA03790	Chromosome 1NC_006670.1 (1019289..1021817)	3253426	181.m08138	CNAG_00390	YJR110W	YMR1
144	CNA03810	1,4-alpha-glucan branching enzyme[Cryptococcus neoformans var. neoformans JEC21]	0.652303	0.0132131	0.146563	0.00452285	0.137124	0.566944	0.00630305	0.982472	1.43504	1.3359	1.46064	1.35973	0.930917	-0.00518921	-0.0446322	0.0483108	-0.0894432	-0.0536282	0.0621508	0.612829	0.518529	0.425849	0.688008	0.406237	0.0995218	2	15128.5	14863.3	21710	20210.2	NC_006670.1_cdsid_XP_566719.1	CNA03810	NC_006670.1_cdsid_XP_566719.1	CNA03810	NC_006670.1_cdsid_XP_566719.1	2002	86.6	NC_006670.1_cdsid_XP_566719.1	CTTCAAGTCTATTCGCCTTCGAGGACTGTACTCGTTCTTGGGCTT	1,4-alpha-glucan branching enzyme[Cryptococcus neoformans var. neoformans JEC21]	CNA03810	Chromosome 1NC_006670.1 (1025170..1028240, complement)	3253422	181.m08140	CNAG_00393	YEL011W	GLC3
145	CNA03840	protein serine/threonine kinase[Cryptococcus neoformans var. neoformans JEC21]	0.00206456	0.250457	0.836999	0.0564146	0.160504	0.282715	0.0242084	1.56673	0.771277	1.07597	0.492284	0.686762	1.39505	0.0613688	-0.0697342	0.00537284	0.733923	0.648404	0.555433	0.0391548	-0.443477	-0.859985	0.341415	0.305587	-0.463954	3	965.022	1511.93	744.299	1038.34	NC_006670.1_cdsid_XP_567160.1	CNA03840	NC_006670.1_cdsid_XP_567160.1	CNA03840	NC_006670.1_cdsid_XP_567160.1	1342	86.57	NC_006670.1_cdsid_XP_567160.1	GCTTATGGGAAGGTTGGCAACGGTCCATATGATCATTTCTTCACGG	protein serine/threonine kinase[Cryptococcus neoformans var. neoformans JEC21]	CNA03840	Chromosome 1NC_006670.1 (1031578..1033945, complement)	3253859	181.m08765	CNAG_00396	YKL166C	TPK3
146	CNA03850	pyruvate dehydrogenase (acetyl-transferring)[Cryptococcus neoformans var. neoformans JEC21]	0.112433	0.875669	0.968681	0.128989	0.150591	0.821224	0.0492991	1.2953	0.987592	1.00208	0.762443	0.773631	1.01467	0.139346	-0.0263775	-0.12546	0.617746	0.337548	0.121436	-0.104829	0.053788	-0.00741303	-0.128669	0.077403	0.051666	3	550.2	712.674	543.374	551.347	NC_006670.1_cdsid_XP_566723.1	CNA03850	NC_006670.1_cdsid_XP_566723.1	CNA03850	NC_006670.1_cdsid_XP_566723.1	1257	86.55	NC_006670.1_cdsid_XP_566723.1	CACACCGGTGCCTTTATCATTCGAGCGATTTTATCAGCCTGATGTG	pyruvate dehydrogenase (acetyl-transferring)[Cryptococcus neoformans var. neoformans JEC21]	CNA03850	Chromosome 1NC_006670.1 (1034461..1036463)	3253418	181.m08143	CNAG_00397	None	None
147	CNA03870	transformer-2-beta isoform 3[Cryptococcus neoformans var. neoformans JEC21]	0.00944441	0.208841	0.67362	0.0244608	0.008317	0.31709	0.000431533	2.03365	0.785585	0.958719	0.386294	0.471429	1.22039	0.0702	-0.046931	-0.025993	0.923433	0.926537	1.20389	-0.059118	-0.317509	-0.750371	0.10596	0.037549	-0.370379	3	1708.57	3474.63	1342.23	1638.04	NC_006670.1_cdsid_XP_566727.1	CNA03870	NC_006670.1_cdsid_XP_566727.1	CNA03870	NC_006670.1_cdsid_XP_566727.1	700	88.27	NC_006670.1_cdsid_XP_566727.1	TACGACGACTTTCTAGAGATGGACGGATCACTTCACGGCGCAAGT	transformer-2-beta isoform 3[Cryptococcus neoformans var. neoformans JEC21]	CNA03870	Chromosome 1NC_006670.1 (1038580..1040241, complement)	3253414	181.m08145	CNAG_00399	None	None
148	CNA03910	mitochondrion protein[Cryptococcus neoformans var. neoformans JEC21]	0.149005	0.0280655	0.29795	0.00802915	0.37166	0.00776092	0.000829212	1.2913	0.588939	1.14947	0.456083	0.890164	1.95176	-0.296984	0.164467	0.0912534	0.207322	0.252261	0.6119	-0.561786	-0.766062	-0.996162	0.36687	0.106412	0.114094	3	787.115	1016.4	463.562	904.761	NC_006670.1_cdsid_XP_566735.1	CNA03910	NC_006670.1_cdsid_XP_566735.1	CNA03910	NC_006670.1_cdsid_XP_566735.1	1644	86.25	NC_006670.1_cdsid_XP_566735.1	GGATGGGGAAGCTGTATGGGACAAGTTGGCTACATTAAGGAAACAG	mitochondrion protein[Cryptococcus neoformans var. neoformans JEC21]	CNA03910	Chromosome 1NC_006670.1 (1050504..1052323)	3253406	181.m08149	CNAG_00403	YHL021C	AIM17
149	CNA03960	glyoxal oxidase precursor[Cryptococcus neoformans var. neoformans JEC21]	0.0672181	0.00135356	0.013642	0.00531153	0.0218529	0.125406	2.36167e-05	0.804528	0.421649	0.289158	0.524094	0.359413	0.68578	-0.07732	-0.052961	0.12198	-0.507033	-0.225119	-0.227029	-1.17438	-1.15464	-1.42394	-2.1994	-1.75856	-1.49734	1	10772.7	8666.98	4542.31	3115.03	NC_006670.1_cdsid_XP_567162.1	CNA03960	NC_006670.1_cdsid_XP_567162.1	CNA03960	NC_006670.1_cdsid_XP_567162.1	1946	89.21	NC_006670.1_cdsid_XP_567162.1	TCGCGACTGTATTTGGTTCTGCGGTTGTAGGACTGGCTTTGCTCT	glyoxal oxidase precursor[Cryptococcus neoformans var. neoformans JEC21]	CNA03960	Chromosome 1NC_006670.1 (1062299..1065175, complement)	3253802	181.m08767	CNAG_00407	None	None
150	CNA03970	hypothetical protein[Cryptococcus neoformans var. neoformans JEC21]	0.288673	0.7632	0.0427351	0.488708	0.038828	0.0541654	0.0034271	1.07413	0.972699	0.561755	0.905573	0.522988	0.577522	0.0348823	-0.00941417	-0.0261597	0.219109	0.0958693	-0.0150067	0.27745	-0.123434	-0.343651	-0.561607	-0.814867	-1.18687	3	1298.24	1394.48	1262.8	729.295	NC_006670.1_cdsid_XP_567161.1	CNA03970	NC_006670.1_cdsid_XP_567161.1	CNA03970	NC_006670.1_cdsid_XP_567161.1	765	86.77	NC_006670.1_cdsid_XP_567161.1	GACAGTTTGGTCAGCGCCCAATTACTGTTACAGATGTGGGAACAC	hypothetical protein[Cryptococcus neoformans var. neoformans JEC21]	CNA03970	Chromosome 1NC_006670.1 (1065436..1067792, complement)	3253817	181.m08766	CNAG_00408	YDR075W	PPH3
151	CNA03990	hypothetical protein[Cryptococcus neoformans var. neoformans JEC21]	0.314526	0.19382	0.345511	0.0586805	0.103476	0.385368	0.0481735	1.42439	0.637756	0.746388	0.44774	0.524005	1.17034	-0.595893	0.00111219	0.41964	-0.112598	0.542003	0.920105	-0.567466	-0.353485	-1.13361	-0.504676	-0.345751	-0.419959	3	1419.65	2022.13	905.39	1059.61	NC_006670.1_cdsid_XP_566744.1	CNA03990	NC_006670.1_cdsid_XP_566744.1	CNA03990	NC_006670.1_cdsid_XP_566744.1	1009	86	NC_006670.1_cdsid_XP_566744.1	GCTCCTCATGAGTGGATCGACAAGGAAAAGGGAACATTCAAGTACG	hypothetical protein[Cryptococcus neoformans var. neoformans JEC21]	CNA03990	Chromosome 1NC_006670.1 (1068187..1069848)	3253397	181.m08155	CNAG_00409	None	None
152	CNA04000	hypothetical protein[Cryptococcus neoformans var. neoformans JEC21]	0.0866311	0.354659	0.347557	0.00782644	0.0737933	0.708094	0.0195563	1.3387	0.886665	0.844176	0.662334	0.630595	0.95208	0.116549	0.118344	-0.268167	0.473992	0.451232	0.333353	-0.113036	-0.0784672	-0.343198	-0.0516237	-0.100861	-0.65471	3	1761.45	2358.05	1561.82	1486.98	NC_006670.1_cdsid_XP_566745.1	CNA04000	NC_006670.1_cdsid_XP_566745.1	CNA04000	NC_006670.1_cdsid_XP_566745.1	2092	87.32	NC_006670.1_cdsid_XP_566745.1, NC_006670.1_cdsid_XP_566746.1	GCTGTTGTTGGTGAATCGGGTCAGAAGGCTATCCAGGTCAAGATT	hypothetical protein[Cryptococcus neoformans var. neoformans JEC21]	CNA04000	Chromosome 1NC_006670.1 (1069598..1072800, complement)	3253396	181.m08156	CNAG_00410	None	None
153	CNA04020	nucleus protein[Cryptococcus neoformans var. neoformans JEC21]	0.158137	0.141955	0.000146004	0.406084	0.039521	0.00112359	8.12176e-05	0.731416	0.851872	0.339622	1.16469	0.464335	0.398677	-0.0738184	0.0371616	0.0339156	-0.322037	-0.215938	-0.90692	-0.420384	-0.11665	-0.174515	-1.65449	-1.54817	-1.47686	1	796.831	582.815	678.798	270.621	NC_006670.1_cdsid_XP_566748.1	CNA04020	NC_006670.1_cdsid_XP_566748.1	CNA04020	NC_006670.1_cdsid_XP_566748.1	1940	90.92	NC_006670.1_cdsid_XP_566748.1	TATCGGGTGAGTTCGAGGTAGGCGTCCTTGAAGAGGAGCCAGCTGA	nucleus protein[Cryptococcus neoformans var. neoformans JEC21]	CNA04020	Chromosome 1NC_006670.1 (1076587..1078981, complement)	3253394	181.m08159	CNAG_00413	YER049W	TPA1
154	CNA04030	cell division cycle 2[Cryptococcus neoformans var. neoformans JEC21]	0.779993	0.0125317	0.114191	0.0167883	0.143126	0.397745	0.0120554	0.98241	0.755303	0.829466	0.768827	0.844318	1.09819	0.112984	-0.0516712	-0.0683632	0.0323528	0.0348198	-0.151808	-0.421066	-0.317451	-0.480861	-0.149791	-0.186112	-0.498084	3	1327.63	1304.28	1002.76	1101.23	NC_006670.1_cdsid_XP_566749.1	CNA04030	NC_006670.1_cdsid_XP_566749.1	CNA04030	NC_006670.1_cdsid_XP_566749.1	1140	87.53	NC_006670.1_cdsid_XP_566749.1	AGAACGGAAACACAAATCACTCATTAGCCCTTCTGCGCCCGTAAG	cell division cycle 2[Cryptococcus neoformans var. neoformans JEC21]	CNA04030	Chromosome 1NC_006670.1 (1081086..1083008)	3253393	181.m08160	CNAG_00415	None	None
155	CNA04050	elongation factor 1-gamma (ef-1-gamma)[Cryptococcus neoformans var. neoformans JEC21]	0.0308378	0.0867896	0.04149	0.183719	0.75944	0.233179	0.0122902	0.65815	0.777346	0.638708	1.18111	0.970461	0.821653	0.169143	-0.0217014	-0.167248	-0.533626	-0.591184	-0.690043	-0.57761	-0.214897	-0.321284	-0.988836	-0.561307	-0.44506	3	16176.6	10646.6	12574.8	10332.1	NC_006670.1_cdsid_XP_566751.1	CNA04050	NC_006670.1_cdsid_XP_566751.1	CNA04050	NC_006670.1_cdsid_XP_566751.1	1128	86.71	NC_006670.1_cdsid_XP_566751.1	CGACTGGGAGTCTTACTCTTTCAAGAAGCTTAACCTCGACAACGCC	elongation factor 1-gamma (ef-1-gamma)[Cryptococcus neoformans var. neoformans JEC21]	CNA04050	Chromosome 1NC_006670.1 (1086022..1087860, complement)	3253391	181.m08162	CNAG_00417	YPL048W	CAM1
156	CNA04060	methionine adenosyltransferase[Cryptococcus neoformans var. neoformans JEC21]	0.0186022	0.103529	0.000874605	0.0276532	0.00575367	0.000869645	1.21136e-06	0.564847	0.799947	0.295667	1.41622	0.523446	0.369608	0.208671	-0.152491	-0.0820995	-0.793507	-0.868669	-0.811094	-0.218191	-0.275376	-0.486074	-1.62646	-1.81749	-1.83957	1	6551.27	3700.46	5240.67	1936.99	NC_006670.1_cdsid_XP_566752.1	CNA04060	NC_006670.1_cdsid_XP_566752.1	CNA04060	NC_006670.1_cdsid_XP_566752.1	1059	89.96	NC_006670.1_cdsid_XP_566752.1	GAACTTTGACCTCCGACCCGGACTTATCGTCCAAGCCCTCAACCT	methionine adenosyltransferase[Cryptococcus neoformans var. neoformans JEC21]	CNA04060	Chromosome 1NC_006670.1 (1088160..1090149, complement)	3253248	181.m08163	CNAG_00418	YLR180W	SAM1
157	CNA04100	choline-phosphate cytidylyltransferase[Cryptococcus neoformans var. neoformans JEC21]	0.0225415	0.601483	0.00872705	0.0325834	0.890961	0.00300892	0.000330032	0.680606	1.03321	0.669811	1.51807	0.98414	0.648282	0.138795	-0.11448	-0.0360827	-0.389851	-0.546789	-0.751303	0.127349	0.0203483	-0.00992669	-0.563557	-0.491351	-0.686305	2	8125.81	5530.48	8395.68	5442.76	NC_006670.1_cdsid_XP_566767.1	CNA04100	NC_006670.1_cdsid_XP_566767.1	CNA04100	NC_006670.1_cdsid_XP_566767.1	1200	87.47	NC_006670.1_cdsid_XP_566767.1	CGAGCGTATCGTCCGAGGCTACAGAGATGGTTTCTTCGATTCCAA	choline-phosphate cytidylyltransferase[Cryptococcus neoformans var. neoformans JEC21]	CNA04100	Chromosome 1NC_006670.1 (1100719..1102605)	3253377	181.m08168	CNAG_00424	YGR202C	PCT1
158	CNA04110	ER organization and biogenesis-related protein, putative[Cryptococcus neoformans var. neoformans JEC21]	0.000675615	0.046459	0.00201835	0.952887	0.00475412	0.00457697	1.74393e-06	1.27983	1.28835	2.09042	1.00666	1.63336	1.62255	0.0279634	-0.00321962	-0.0252396	0.388286	0.324088	0.354763	0.510346	0.240339	0.332734	1.00845	1.02638	1.15226	6	2526.08	3232.95	3254.48	5280.57	NC_006670.1_cdsid_XP_566769.1	CNA04110	NC_006670.1_cdsid_XP_566769.1	CNA04110	NC_006670.1_cdsid_XP_566769.1	2466	88.88	NC_006670.1_cdsid_XP_566769.1	CGCATTTGGAGTGCTGAGCGACGCTTGGCAAGCATTTAACCAATG	ER organization and biogenesis-related protein, putative[Cryptococcus neoformans var. neoformans JEC21]	CNA04110	Chromosome 1NC_006670.1 (1104273..1107017, complement)	3253375	181.m08171	CNAG_00426	YDR320C	SWA2
159	CNA04130	hypothetical protein[Cryptococcus neoformans var. neoformans JEC21]	0.730749	0.0310297	0.0295391	0.0165933	0.119425	0.0607662	0.000737608	1.02508	0.695406	0.886034	0.678393	0.864356	1.27412	0.0720987	-0.0399383	-0.0349603	0.151175	0.0498587	-0.105316	-0.398688	-0.492534	-0.696901	-0.140101	-0.160872	-0.224044	3	1041.26	1067.38	724.102	922.596	NC_006670.1_cdsid_XP_566773.1	CNA04130	NC_006670.1_cdsid_XP_566773.1	CNA04130	NC_006670.1_cdsid_XP_566773.1	1112	88.28	NC_006670.1_cdsid_XP_566773.1	CATGGTGGAGATGGGTCAATATTGCACTGCTCCTCTCCGTTTGGA	hypothetical protein[Cryptococcus neoformans var. neoformans JEC21]	CNA04130	Chromosome 1NC_006670.1 (1108955..1110661)	3253371	181.m08173	CNAG_00428	None	None
160	CNA04160	transporter[Cryptococcus neoformans var. neoformans JEC21]	0.0669953	0.215462	0.0249151	0.208175	0.256987	0.071889	0.00828962	1.19847	1.08826	1.31981	0.908037	1.10124	1.21278	0.0155895	0.0953935	-0.119073	0.122523	0.340185	0.311337	0.177381	0.0752635	0.111544	0.372249	0.532066	0.28577	2	322.771	386.831	351.257	425.996	NC_006670.1_cdsid_XP_566777.1	CNA04160	NC_006670.1_cdsid_XP_566777.1	CNA04160	NC_006670.1_cdsid_XP_566777.1	992	90.83	NC_006670.1_cdsid_XP_566777.1	TAATTACGGGTGGTTGCTTGCAGATCGCCGGGGGCCTGATCATTT	transporter[Cryptococcus neoformans var. neoformans JEC21]	CNA04160	Chromosome 1NC_006670.1 (1119185..1121107, complement)	3253367	181.m08773	CNAG_00433	None	None
161	CNA04200	ubiquitin-protein ligase[Cryptococcus neoformans var. neoformans JEC21]	0.771562	0.0476908	0.0829455	0.0463492	0.077772	0.133586	0.00156845	1.01399	0.478256	0.749197	0.471659	0.738863	1.56652	-0.0412313	-0.0458763	0.0833477	0.108066	-0.0435323	-0.00882733	-0.820238	-0.896626	-1.59388	-0.202355	-0.449451	-0.630084	3	531.366	538.798	254.129	398.098	NC_006670.1_cdsid_XP_567169.1	CNA04200	NC_006670.1_cdsid_XP_567169.1	CNA04200	NC_006670.1_cdsid_XP_567169.1	219	87.28	NC_006670.1_cdsid_XP_567169.1	CACCCACGTTTTTCACATGCACTGCTTGTTGAAATGGATCGGTCAG	ubiquitin-protein ligase[Cryptococcus neoformans var. neoformans JEC21]	CNA04200	Chromosome 1NC_006670.1 (1129244..1129642, complement)	3253668	181.m08778	CNAG_00437	YDL008W	APC11
162	CNA04220	hypothetical protein[Cryptococcus neoformans var. neoformans JEC21]	0.978666	0.0164724	0.0262391	0.00292687	0.0187369	0.0345046	4.27516e-05	1.00098	0.530964	0.622523	0.530442	0.621912	1.17244	0.19679	-0.0620023	-0.158556	0.155219	-0.0199243	-0.147083	-0.942503	-0.815585	-0.987407	-0.740566	-0.619071	-0.694378	3	5071.06	5076.04	2692.55	3156.85	NC_006670.1_cdsid_XP_566764.1	CNA04220	NC_006670.1_cdsid_XP_566764.1	CNA04220	NC_006670.1_cdsid_XP_566764.1	3066	88.11	NC_006670.1_cdsid_XP_566764.1	GGTTTCTCGAGGTCTGGAGGGTACTACCTATGGCAATGCAACAGC	hypothetical protein[Cryptococcus neoformans var. neoformans JEC21]	CNA04220	Chromosome 1NC_006670.1 (1131031..1135280, complement)	3253380	181.m08180	CNAG_00439	None	None
163	CNA04260	hypothetical protein[Cryptococcus neoformans var. neoformans JEC21]	0.00389875	0.989752	0.35538	0.00836331	0.119027	0.360576	0.0398786	1.45841	1.00083	0.782185	0.686249	0.536326	0.781533	0.0189077	0.0412227	-0.06217	0.640072	0.549633	0.436291	-0.0748796	0.126826	-0.0571027	0.0976857	-0.276688	-1.14875	3	257.762	375.923	257.977	201.618	NC_006670.1_cdsid_XP_566772.1	CNA04260	NC_006670.1_cdsid_XP_566772.1	CNA04260	NC_006670.1_cdsid_XP_566772.1	1294	86.85	NC_006670.1_cdsid_XP_566772.1	GGCCCTGGCACATCATCAGCATTATTTGCATTATCGGTAGACAAGC	hypothetical protein[Cryptococcus neoformans var. neoformans JEC21]	CNA04260	Chromosome 1NC_006670.1 (1142556..1144207, complement)	3253372	181.m08184	CNAG_00443	None	None
164	CNA04290	vacuolar ATP synthase subunit d[Cryptococcus neoformans var. neoformans JEC21]	0.646382	0.0286022	0.115876	0.0205684	0.0787833	0.114178	0.00373767	1.18804	0.267753	0.47641	0.225373	0.401005	1.77929	-0.678126	-0.134172	0.549748	-0.434063	0.123172	0.794785	-1.49906	-1.83746	-2.55926	-1.03853	-0.921575	-1.27065	3	2055.36	2441.85	550.327	979.192	NC_006670.1_cdsid_XP_566778.1	CNA04290	NC_006670.1_cdsid_XP_566778.1	CNA04290	NC_006670.1_cdsid_XP_566778.1	985	86.76	NC_006670.1_cdsid_XP_566778.1	CAGGAAGTGAGGAATTTGACATGGATTGCAGAGTGCATAGCGCAAG	vacuolar ATP synthase subunit d[Cryptococcus neoformans var. neoformans JEC21]	CNA04290	Chromosome 1NC_006670.1 (1153779..1155229)	3253366	181.m08187	CNAG_00448	YLR447C	VMA6
165	CNA04370	glutamate-ammonia ligase[Cryptococcus neoformans var. neoformans JEC21]	0.00316544	0.00824637	0.000224476	0.0762475	0.0091972	0.00705048	5.822e-08	0.618718	0.693981	0.455985	1.12164	0.736984	0.657057	-0.00471661	0.00558939	-0.000891606	-0.620322	-0.753322	-0.707475	-0.58997	-0.562455	-0.433552	-1.11865	-1.11429	-1.16646	1	15229.1	9422.53	10568.7	6944.25	NC_006670.1_cdsid_XP_566793.1	CNA04370	NC_006670.1_cdsid_XP_566793.1	CNA04370	NC_006670.1_cdsid_XP_566793.1	1008	90.51	NC_006670.1_cdsid_XP_566793.1	ACCCGCCTCTAACGTTGACCCTTATCGAGTCACAGCCATCCTCGT	glutamate-ammonia ligase[Cryptococcus neoformans var. neoformans JEC21]	CNA04370	Chromosome 1NC_006670.1 (1175342..1177454)	3253352	181.m08194	CNAG_00457	YPR035W	GLN1
166	CNA04410	endoplasmic reticulum protein[Cryptococcus neoformans var. neoformans JEC21]	0.0134455	0.0964231	0.66907	0.0476547	0.058982	0.11706	0.00279151	1.24193	0.644908	0.971818	0.519279	0.782507	1.50691	-0.0806623	-0.000660819	0.0770167	0.384606	0.254136	0.295915	-0.302245	-0.638052	-1.05543	0.0361587	0.0367977	-0.210498	3	2337.12	2902.54	1507.23	2271.26	NC_006670.1_cdsid_XP_566800.1	CNA04410	NC_006670.1_cdsid_XP_566800.1	CNA04410	NC_006670.1_cdsid_XP_566800.1	1586	88.57	NC_006670.1_cdsid_XP_566800.1	ATAGATTCAAGATCACCAGTCCTGCTCTCTGCTGGCCGGACGTAC	endoplasmic reticulum protein[Cryptococcus neoformans var. neoformans JEC21]	CNA04410	Chromosome 1NC_006670.1 (1183697..1186033, complement)	3253346	181.m08197	CNAG_00461	YDR221W	GTB1
167	CNA04420	oxidoreductase[Cryptococcus neoformans var. neoformans JEC21]	0.0142712	0.00503154	0.00364958	0.165677	0.0202702	0.0729808	7.45835e-05	0.610661	0.523818	0.349843	0.857789	0.572892	0.667871	0.194099	-0.117886	-0.0978054	-0.560514	-0.70518	-0.887487	-0.820269	-0.915983	-1.07359	-1.34921	-1.40824	-1.83521	1	7045.34	4302.31	3690.47	2464.76	NC_006670.1_cdsid_XP_566802.1	CNA04420	NC_006670.1_cdsid_XP_566802.1	CNA04420	NC_006670.1_cdsid_XP_566802.1	1704	86.4	NC_006670.1_cdsid_XP_566802.1	CGAAGTAGACGCGGATGGCAAGAAGTTCGTGATCAACTCACAAAAC	oxidoreductase[Cryptococcus neoformans var. neoformans JEC21]	CNA04420	Chromosome 1NC_006670.1 (1186796..1189209)	3253344	181.m08198	CNAG_00462	YOR356W	None
168	CNA04480	sterol metabolism-related protein[Cryptococcus neoformans var. neoformans JEC21]	0.392295	0.0950695	0.0402785	0.0213623	0.00992891	0.303629	0.0035955	1.09677	0.768662	0.685682	0.700841	0.625183	0.892047	0.233049	-0.169162	-0.096461	0.252538	0.016601	0.120934	-0.236411	-0.36055	-0.560084	-0.365946	-0.611772	-0.674166	3	398.594	437.167	306.384	273.309	NC_006670.1_cdsid_XP_566812.1	CNA04480	NC_006670.1_cdsid_XP_566812.1	CNA04480	NC_006670.1_cdsid_XP_566812.1	493	88.92	NC_006670.1_cdsid_XP_566812.1	CTCAACCCACCTATCGATACCGAAAGCCCTATACCGCCATCCTGC	sterol metabolism-related protein[Cryptococcus neoformans var. neoformans JEC21]	CNA04480	Chromosome 1NC_006670.1 (1201677..1202535, complement)	3253336	181.m08202	CNAG_00467	None	None
169	CNA04520	mitochondrion protein[Cryptococcus neoformans var. neoformans JEC21]	0.00115476	0.00239014	0.064492	0.0114372	0.796323	0.238965	0.00327515	0.630896	0.754846	0.616085	1.19647	0.976524	0.816173	-0.0488337	0.0684323	-0.0222352	-0.586856	-0.722695	-0.687498	-0.376075	-0.391517	-0.450719	-0.60386	-0.470509	-1.09372	3	7723.24	4872.56	5829.86	4758.17	NC_006670.1_cdsid_XP_566820.1	CNA04520	NC_006670.1_cdsid_XP_566820.1	CNA04520	NC_006670.1_cdsid_XP_566820.1	516	87.42	NC_006670.1_cdsid_XP_566820.1	GATAGGAAGAGTGGGTGACGCTGTCAGTTCCAAGAAGCTGGTCTA	mitochondrion protein[Cryptococcus neoformans var. neoformans JEC21]	CNA04520	Chromosome 1NC_006670.1 (1207647..1208362, complement)	3253328	181.m08206	CNAG_00471	None	None
170	CNA04550	defender against cell death 1 (dad-1)[Cryptococcus neoformans var. neoformans JEC21]	0.961271	0.617971	0.0574114	0.656125	0.0598664	0.025609	0.0435622	1.0058	1.04566	1.31058	1.03963	1.30302	1.25334	0.221067	-0.113862	-0.135595	0.213073	-0.0357753	-0.179943	0.0480277	-0.0066313	0.147601	0.30121	0.348244	0.512518	2	9261.3	9315.02	9684.21	12137.6	NC_006670.1_cdsid_XP_566824.1	CNA04550	NC_006670.1_cdsid_XP_566824.1	CNA04550	NC_006670.1_cdsid_XP_566824.1	442	87.29	NC_006670.1_cdsid_XP_566824.1	GCAGCATCTGTTGTCCTTCATCTTTTCGCTTTCAACTTCCTGGGC	defender against cell death 1 (dad-1)[Cryptococcus neoformans var. neoformans JEC21]	CNA04550	Chromosome 1NC_006670.1 (1210544..1211380, complement)	3253324	181.m08208	CNAG_00473	YOR103C	OST2
171	CNA04560	hypothetical protein[Cryptococcus neoformans var. neoformans JEC21]	0.0114317	0.352209	0.0460371	0.192715	0.253554	0.0805311	0.00723153	1.68783	1.24458	2.35897	0.737384	1.39763	1.8954	-0.00290388	0.00793212	-0.00506188	0.866064	0.791163	0.594864	0.723794	0.15692	-0.0479509	1.67183	0.760916	1.13497	6	796.465	1344.3	991.262	1878.83	NC_006670.1_cdsid_XP_566826.1	CNA04560	NC_006670.1_cdsid_XP_566826.1	CNA04560	NC_006670.1_cdsid_XP_566826.1	844	86.48	NC_006670.1_cdsid_XP_566826.1	CGCCTTCGAGTGTCTCTTCAAGAAGATAACAAGCGAGGTGAAGACA	hypothetical protein[Cryptococcus neoformans var. neoformans JEC21]	CNA04560	Chromosome 1NC_006670.1 (1211503..1212651)	3253322	181.m08209	CNAG_00474	None	None
172	CNA04590	hypothetical protein[Cryptococcus neoformans var. neoformans JEC21]	0.0229709	NaN	0.0242964	NaN	0.00287326	NaN	0.000114834	1.64713	0.405869	0.48892	0.24641	0.296832	1.20462	-0.0522478	0.00109924	0.0493592	0.917741	0.653064	0.565323	-1.30091	-9.31548	-9.31548	-0.836085	-0.94221	-1.37272	3	637.145	1049.46	258.598	311.513	NC_006670.1_cdsid_XP_566833.1	CNA04590	NC_006670.1_cdsid_XP_566833.1	CNA04590	NC_006670.1_cdsid_XP_566833.1	692	86.76	NC_006670.1_cdsid_XP_566833.1	CCAGCTATGGCCATCGACACATCATTTGGTCTTTGAAGGATCAGC	hypothetical protein[Cryptococcus neoformans var. neoformans JEC21]	CNA04590	Chromosome 1NC_006670.1 (1219554..1220786, complement)	3253316	181.m08212	CNAG_07361	None	None
173	CNA04600	single-stranded DNA binding protein[Cryptococcus neoformans var. neoformans JEC21]	0.00308817	0.0217805	0.0258231	0.144764	0.0811107	0.0565561	0.000298162	0.680703	0.768723	0.45233	1.12931	0.664504	0.588417	-0.0906141	-0.0129251	0.0973359	-0.564361	-0.604884	-0.497509	-0.25134	-0.423614	-0.472933	-1.0813	-0.90181	-1.518	1	20334.3	13841.6	15631.5	9197.83	NC_006670.1_cdsid_XP_566835.1	CNA04600	NC_006670.1_cdsid_XP_566835.1	CNA04600	NC_006670.1_cdsid_XP_566835.1	1281	88.8	NC_006670.1_cdsid_XP_566835.1	TGGCGGTATTGTCAAGCCTGAGGGCCAGAAGGTTACTTTCGACTA	single-stranded DNA binding protein[Cryptococcus neoformans var. neoformans JEC21]	CNA04600	Chromosome 1NC_006670.1 (1221104..1222867, complement)	3253314	181.m08213	CNAG_07362	YGR159C	NSR1
174	CNA04610	isocitrate dehydrogenase[Cryptococcus neoformans var. neoformans JEC21]	0.00306476	0.00662447	0.00571403	0.515752	0.264406	0.621744	0.000305006	0.700359	0.671788	0.644739	0.959206	0.920583	0.959735	0.0511903	-0.0823077	0.0276283	-0.432872	-0.56152	-0.550671	-0.479944	-0.724613	-0.528657	-0.601106	-0.789642	-0.521848	3	22238.9	15575.2	14939.8	14338.3	NC_006670.1_cdsid_XP_566837.1	CNA04610	NC_006670.1_cdsid_XP_566837.1	CNA04610	NC_006670.1_cdsid_XP_566837.1	1042	88.83	NC_006670.1_cdsid_XP_566837.1	GCTCTTTCCACTATCGCTGAGGGCAAGGCTATTACCCGAGACCTC	isocitrate dehydrogenase[Cryptococcus neoformans var. neoformans JEC21]	CNA04610	Chromosome 1NC_006670.1 (1223202..1225190)	3253312	181.m08214	CNAG_07363	YOR136W	IDH2
175	CNA04620	hypothetical protein[Cryptococcus neoformans var. neoformans JEC21]	0.222352	0.0915561	0.364511	0.0268359	0.0756781	0.147417	0.0105026	0.659928	1.93369	1.20683	2.93015	1.82873	0.624108	-0.457846	-0.192022	0.481867	-1.06357	-0.738685	-0.148716	1.41994	0.767516	0.508911	0.273735	0.226544	0.312114	2	617.141	407.269	1193.36	744.784	NC_006670.1_cdsid_XP_566839.1	CNA04620	NC_006670.1_cdsid_XP_566839.1	CNA04620	NC_006670.1_cdsid_XP_566839.1	1134	86.96	NC_006670.1_cdsid_XP_566839.1	GGTGCTTCAAGCAGGGTTAAGAAGTCAACGGCAGAGAGTAGAAGT	hypothetical protein[Cryptococcus neoformans var. neoformans JEC21]	CNA04620	Chromosome 1NC_006670.1 (1227569..1229831)	3253310	181.m08215	CNAG_00480	None	None
176	CNA04640	RPN10-like protein[Cryptococcus neoformans var. neoformans JEC21]	0.915843	0.157429	0.0824542	0.180353	0.101433	0.175496	0.0360982	1.00602	2.25405	3.30615	2.24055	3.28636	1.46676	-1.06917	-0.38171	0.812195	-1.23332	-0.679117	0.976864	1.63221	0.870405	0.875063	2.06492	1.65279	1.37291	6	4801.3	4830.21	10822.4	15873.8	NC_006670.1_cdsid_XP_566843.1	CNA04640	NC_006670.1_cdsid_XP_566843.1	CNA04640	NC_006670.1_cdsid_XP_566843.1	1050	89.31	NC_006670.1_cdsid_XP_566843.1	AGCCATTGCTAGAGCTATTGCCATGAGCTTGGGGGGACAAGAAGA	RPN10-like protein[Cryptococcus neoformans var. neoformans JEC21]	CNA04640	Chromosome 1NC_006670.1 (1232661..1233917, complement)	3253306	181.m08217	CNAG_00482	YHR200W	RPN10
177	CNA04650	actin[Cryptococcus neoformans var. neoformans JEC21]	0.00662142	0.142177	0.405758	0.0150439	0.00925154	0.370595	0.000261349	0.689946	0.919054	0.961599	1.33207	1.39373	1.04629	0.0737933	-0.0102527	-0.0670302	-0.426665	-0.52716	-0.662146	-0.162391	-0.176188	-0.0312377	-0.13364	-0.0507037	0.0112153	2	59614.7	41130.9	54789.1	57325.5	NC_006670.1_cdsid_XP_566845.1	CNA04650	NC_006670.1_cdsid_XP_566845.1	CNA04650	NC_006670.1_cdsid_XP_566845.1	1089	87.31	NC_006670.1_cdsid_XP_566845.1	GTACGACGAGTCTGGTCCCTCAATCGTCCACCGAAAGTGTTTCTA	actin[Cryptococcus neoformans var. neoformans JEC21]	CNA04650	Chromosome 1NC_006670.1 (1234101..1236272)	3253304	181.m08218	CNAG_00483	YFL039C	ACT1
178	CNA04660	tricarboxylic acid cycle-related protein[Cryptococcus neoformans var. neoformans JEC21]	0.00653284	0.0233165	0.0092251	0.106395	0.957558	0.0188439	4.88501e-05	1.6541	1.39012	1.64311	0.840409	0.993361	1.182	0.131027	-0.0525542	-0.0881942	0.876331	0.691794	0.595785	0.53297	0.457667	0.433095	0.731725	0.685946	0.731152	6	1189.46	1967.48	1653.49	1954.42	NC_006670.1_cdsid_XP_566847.1	CNA04660	NC_006670.1_cdsid_XP_566847.1	CNA04660	NC_006670.1_cdsid_XP_566847.1	1813	86.34	NC_006670.1_cdsid_XP_566847.1	GTTCTCGAGGGCGCAGAACTAATCAGTTTTACAGAGACCTGGAAGA	tricarboxylic acid cycle-related protein[Cryptococcus neoformans var. neoformans JEC21]	CNA04660	Chromosome 1NC_006670.1 (1236290..1238621, complement)	3253302	181.m08219	CNAG_00484	None	None
179	CNA04680	mitochondrion protein[Cryptococcus neoformans var. neoformans JEC21]	0.611661	0.0551289	0.135847	0.0454834	0.166717	0.292179	0.0151831	0.968682	0.669099	0.796997	0.690731	0.822765	1.19115	-0.047216	0.013575	0.032445	-0.205637	0.062048	-0.00731497	-0.387198	-0.524461	-0.869163	-0.24316	-0.165167	-0.612036	3	2130.11	2063.4	1425.25	1697.69	NC_006670.1_cdsid_XP_566854.1	CNA04680	NC_006670.1_cdsid_XP_566854.1	CNA04680	NC_006670.1_cdsid_XP_566854.1	462	86.24	NC_006670.1_cdsid_XP_566854.1	CGCTAAGAATGAGGGCAAAGTAGTTCGAATGATGCCTGAGCTGATG	mitochondrion protein[Cryptococcus neoformans var. neoformans JEC21]	CNA04680	Chromosome 1NC_006670.1 (1240816..1241992)	3253297	181.m08779	CNAG_00486	YOL071W	EMI5
180	CNA04700	acetyl-CoA C-acyltransferase[Cryptococcus neoformans var. neoformans JEC21]	0.0305877	0.0768007	0.0589333	0.145972	0.198608	0.29181	0.006063	2.14613	1.41128	1.55156	0.657592	0.722959	1.0994	-0.266403	-0.0838163	0.292843	0.735843	0.959129	1.50023	0.579771	0.598457	0.29293	0.623379	0.671754	0.605209	6	1998.61	4289.28	2820.6	3100.97	NC_006670.1_cdsid_XP_566859.1	CNA04700	NC_006670.1_cdsid_XP_566859.1	CNA04700	NC_006670.1_cdsid_XP_566859.1	1181	87.44	NC_006670.1_cdsid_XP_566859.1	TTTTTGTGACGAGCATGTGTATCGGAAGCGGTATGGGTATGGCTG	acetyl-CoA C-acyltransferase[Cryptococcus neoformans var. neoformans JEC21]	CNA04700	Chromosome 1NC_006670.1 (1246583..1248508, complement)	3253293	181.m08224	CNAG_00490	YIL160C	POT1
181	CNA04710	hypothetical protein[Cryptococcus neoformans var. neoformans JEC21]	0.115409	0.00321012	0.104755	0.00492893	0.845231	0.0109152	3.72433e-05	1.20874	2.16065	1.22117	1.78752	1.01028	0.565189	0.173223	-0.0242767	-0.169564	0.409986	0.253531	0.144614	0.964933	1.11013	1.24569	0.34517	0.271137	0.246663	2	4453.99	5383.73	9623.49	5439.09	NC_006670.1_cdsid_XP_566861.1	CNA04710	NC_006670.1_cdsid_XP_566861.1	CNA04710	NC_006670.1_cdsid_XP_566861.1	524	86	NC_006670.1_cdsid_XP_566861.1	GTGTGGCATGTATACCAGTTGTCATCGATCTCACATCGTTCGGTC	hypothetical protein[Cryptococcus neoformans var. neoformans JEC21]	CNA04710	Chromosome 1NC_006670.1 (1248726..1249439)	3253291	181.m08225	CNAG_00491	None	None
182	CNA04780	carnitine/acyl carnitine carrier[Cryptococcus neoformans var. neoformans JEC21]	0.0800996	0.0254569	0.668907	0.00837411	0.0763408	0.129281	0.00192793	1.31473	0.750959	0.963483	0.571191	0.73284	1.283	-0.0261738	-0.0301198	0.0546952	0.16555	0.540823	0.451835	-0.501797	-0.296314	-0.449457	-0.294915	0.139224	-0.0379838	3	3392.55	4460.27	2547.66	3268.66	NC_006670.1_cdsid_XP_566873.1	CNA04780	NC_006670.1_cdsid_XP_566873.1	CNA04780	NC_006670.1_cdsid_XP_566873.1	819	89.85	NC_006670.1_cdsid_XP_566873.1	TATCGCTCAAGATGGTGTGACCGCTCTCTGGAAGGGTTTCGGACC	carnitine/acyl carnitine carrier[Cryptococcus neoformans var. neoformans JEC21]	CNA04780	Chromosome 1NC_006670.1 (1270604..1272089, complement)	3253215	181.m08231	CNAG_00499	YOR100C	CRC1
183	CNA04830	Ptc1p[Cryptococcus neoformans var. neoformans JEC21]	0.00204021	0.925797	0.998682	0.0781604	0.0442501	0.934366	0.0105751	1.92253	1.01346	1.01613	0.527149	0.528541	1.00264	0.0977062	-0.0477398	-0.0551738	1.0945	0.84894	0.872645	0.368165	0.102619	-0.565025	0.312946	0.0235262	-0.340587	3	1438.43	2765.42	1457.79	1461.64	NC_006670.1_cdsid_XP_566923.1	CNA04830	NC_006670.1_cdsid_XP_566923.1	CNA04830	NC_006670.1_cdsid_XP_566923.1	1374	87.37	NC_006670.1_cdsid_XP_566923.1	CCAGGAAGCGTCAAAGCGACTCTTAGATCATGCCATGTCCAACTT	Ptc1p[Cryptococcus neoformans var. neoformans JEC21]	CNA04830	Chromosome 1NC_006670.1 (1280166..1282327)	3253202	181.m08236	CNAG_00500	YDL006W	PTC1
184	CNA04940	mitochondrial carrier protein[Cryptococcus neoformans var. neoformans JEC21]	0.561435	0.0400902	0.032978	0.0352415	0.0368922	0.859396	0.00253219	0.924178	0.633124	0.645336	0.685067	0.698281	1.01929	-0.092467	-0.190531	0.24586	-0.267139	-0.171299	0.075227	-0.65047	-0.630932	-0.697733	-0.569608	-0.507871	-0.839209	3	2079	1921.37	1316.27	1341.66	NC_006670.1_cdsid_XP_566934.1	CNA04940	NC_006670.1_cdsid_XP_566934.1	CNA04940	NC_006670.1_cdsid_XP_566934.1	1216	87.09	NC_006670.1_cdsid_XP_566934.1	TCAGATGAGTTGTTCATGGAGAGTTTTATTGCGAGCCAGGGGAACC	mitochondrial carrier protein[Cryptococcus neoformans var. neoformans JEC21]	CNA04940	Chromosome 1NC_006670.1 (1307640..1309359, complement)	3253250	181.m08250	CNAG_00512	None	None
185	CNA04970	mannitol dehydrogenase[Cryptococcus neoformans var. neoformans JEC21]	0.00435719	0.0173004	0.00423921	0.170747	0.130471	0.935562	0.000365052	1.76825	1.50269	1.50665	0.849815	0.852057	1.00264	0.0653237	0.0580237	-0.13188	0.982458	0.746055	0.723975	0.615345	0.738848	0.386586	0.658633	0.58688	0.52544	6	638.41	1128.87	959.331	961.862	NC_006670.1_cdsid_XP_566937.1	CNA04970	NC_006670.1_cdsid_XP_566937.1	CNA04970	NC_006670.1_cdsid_XP_566937.1	1057	86.88	NC_006670.1_cdsid_XP_566937.1	GATTTCAGGAAGGGTGTTCCCAAGTACCGATTCGTCCTTACTGCT	mannitol dehydrogenase[Cryptococcus neoformans var. neoformans JEC21]	CNA04970	Chromosome 1NC_006670.1 (1314679..1316223)	3253264	181.m08254	CNAG_00515	None	None
186	CNA04980	peroxisome targeting signal receptor[Cryptococcus neoformans var. neoformans JEC21]	0.0874211	0.293957	0.0453694	0.123411	0.0281952	0.0983691	0.00228982	1.13725	0.851071	0.580384	0.748358	0.510339	0.681945	0.0782141	0.0415241	-0.128016	0.177435	0.119898	0.256074	0.0422091	-0.269643	-0.526994	-0.4976	-0.851436	-1.063	3	602.658	685.374	512.905	349.773	NC_006670.1_cdsid_XP_566938.1	CNA04980	NC_006670.1_cdsid_XP_566938.1	CNA04980	NC_006670.1_cdsid_XP_566938.1	819	86.78	NC_006670.1_cdsid_XP_566938.1	TGCAGGCTACGATATGACTTGTAGAGTCTGGCAAACTGATCTGCC	peroxisome targeting signal receptor[Cryptococcus neoformans var. neoformans JEC21]	CNA04980	Chromosome 1NC_006670.1 (1316629..1317981)	3253268	181.m08255	CNAG_00516	YDR142C	PEX7
187	CNA05000	hypothetical protein[Cryptococcus neoformans var. neoformans JEC21]	0.00473612	0.0223415	0.000278654	0.00144068	0.134556	0.000750639	3.11828e-07	3.1968	1.24386	2.61051	0.389094	0.816599	2.09872	0.00564853	0.0759825	-0.0862035	1.48129	1.67975	1.84588	0.284515	0.418453	0.235211	1.34073	1.48481	1.32189	6	814.098	2602.51	1012.62	2125.21	NC_006670.1_cdsid_XP_566785.1	CNA05000	NC_006670.1_cdsid_XP_566785.1	CNA05000	NC_006670.1_cdsid_XP_566785.1	1421	87.5	NC_006670.1_cdsid_XP_566785.1	ATGGGGTACTGGTAGACGGAGAAAGTGTGACGCCTAACAATACGG	hypothetical protein[Cryptococcus neoformans var. neoformans JEC21]	CNA05000	Chromosome 1NC_006670.1 (1320457..1322746)	3253359	181.m08257	CNAG_07365	None	None
188	CNA05010	C-5 sterol desaturase[Cryptococcus neoformans var. neoformans JEC21]	0.048207	0.173971	0.035346	0.306823	0.0441095	0.0674692	0.00178457	0.83613	0.622525	0.205893	0.744531	0.246245	0.330739	-0.0896711	0.0633889	0.0219709	-0.152276	-0.380762	-0.250629	-0.304108	-0.508714	-1.49499	-1.51415	-3.02619	-2.78763	1	649.357	542.947	404.241	133.698	NC_006670.1_cdsid_XP_566786.1	CNA05010	NC_006670.1_cdsid_XP_566786.1	CNA05010	NC_006670.1_cdsid_XP_566786.1	774	87.67	NC_006670.1_cdsid_XP_566786.1	CGGTCCCGCCCACCATACCTTGCATCACTTATATTTCACTTGCAA	C-5 sterol desaturase[Cryptococcus neoformans var. neoformans JEC21]	CNA05010	Chromosome 1NC_006670.1 (1323473..1325396)	3253358	181.m08622	CNAG_00519	YLR056W	ERG3
189	CNA05020	hypothetical protein[Cryptococcus neoformans var. neoformans JEC21]	0.00262565	0.219074	0.752305	0.0504481	0.0381756	0.443415	0.00225523	1.87851	1.2013	1.05568	0.639494	0.561979	0.878787	0.150093	-0.0377917	-0.126244	1.00763	0.894681	0.820257	0.417227	0.369852	-0.0345887	0.272568	0.165808	-0.256183	6	1781.88	3347.28	2140.57	1881.1	NC_006670.1_cdsid_XP_566788.1	CNA05020	NC_006670.1_cdsid_XP_566788.1	CNA05020	NC_006670.1_cdsid_XP_566788.1	4598	90.85	NC_006670.1_cdsid_XP_566788.1	TTGAGCCTGCCAGGTCCGACTCTCGAGTCTCCATCAAGACGCCTAAT	hypothetical protein[Cryptococcus neoformans var. neoformans JEC21]	CNA05020	Chromosome 1NC_006670.1 (1326893..1332762)	3253357	181.m08259	CNAG_00520	None	None
190	CNA05060	acetyl-Coenzyme A acyltransferase 2[Cryptococcus neoformans var. neoformans JEC21]	0.0584189	0.180468	0.425444	0.0790066	0.0862431	0.442688	0.035496	0.874349	1.20032	1.08542	1.37281	1.2414	0.904275	0.0296012	-0.0635918	0.0319472	-0.0853098	-0.22502	-0.277743	0.489233	0.183553	0.0862052	0.316825	0.0558502	-0.0421728	2	3130.47	2737.12	3757.56	3397.86	NC_006670.1_cdsid_XP_566797.1	CNA05060	NC_006670.1_cdsid_XP_566797.1	CNA05060	NC_006670.1_cdsid_XP_566797.1	1181	87.38	NC_006670.1_cdsid_XP_566797.1	GAACAGCTTGTATCGGTGGTGGACAAGGGATTGCTGTAGTCCTTG	acetyl-Coenzyme A acyltransferase 2[Cryptococcus neoformans var. neoformans JEC21]	CNA05060	Chromosome 1NC_006670.1 (1342428..1344310)	3253349	181.m08264	CNAG_00524	None	None
191	CNA05130	hypothetical protein[Cryptococcus neoformans var. neoformans JEC21]	0.211888	0.0230366	0.979278	0.0261925	0.392761	0.0101512	0.000125956	1.077	2.06103	1.00503	1.91368	0.933176	0.487633	-0.0182621	-0.0857311	0.0979769	0.158421	0.0696289	0.0914969	1.30816	0.796716	0.977975	0.181919	-0.132861	-0.0459301	2	12740.4	13721.3	26258.3	12804.4	NC_006670.1_cdsid_XP_566813.1	CNA05130	NC_006670.1_cdsid_XP_566813.1	CNA05130	NC_006670.1_cdsid_XP_566813.1	3228	86.77	NC_006670.1_cdsid_XP_566813.1	CGACAAGACCCTTAGGATGGAGAGTACCATTGCTCCTCCTGTTTG	hypothetical protein[Cryptococcus neoformans var. neoformans JEC21]	CNA05130	Chromosome 1NC_006670.1 (1359672..1363593, complement)	3253335	181.m08271	CNAG_00531	YDR039C	ENA2
192	CNA05140	hypothetical protein[Cryptococcus neoformans var. neoformans JEC21]	0.0542647	0.0479252	0.032496	0.141206	0.0458343	0.0723779	0.000501027	0.834567	0.695037	0.31301	0.832811	0.375057	0.45035	0.0211424	-0.0124716	-0.00890762	-0.148008	-0.277598	-0.365422	-0.37176	-0.461339	-0.771129	-1.34255	-1.50471	-2.37852	1	1222.59	1020.33	849.745	382.683	NC_006670.1_cdsid_XP_566815.1	CNA05140	NC_006670.1_cdsid_XP_566815.1	CNA05140	NC_006670.1_cdsid_XP_566815.1	692	90.49	NC_006670.1_cdsid_XP_566815.1	CGGTTTTACTTGGAGCCTTCGTCTCGCGCGCAATACTCGATGCGT	hypothetical protein[Cryptococcus neoformans var. neoformans JEC21]	CNA05140	Chromosome 1NC_006670.1 (1367389..1368765, complement)	3253333	181.m08272	CNAG_00532	None	None
193	CNA05150	mitochondrial matrix protein import-related protein, putative[Cryptococcus neoformans var. neoformans JEC21]	0.00825024	0.0745566	0.0328202	0.108326	0.370354	0.072874	0.00219676	0.816398	0.899598	0.775523	1.10191	0.949932	0.862078	0.0500743	-0.00119072	-0.0506417	-0.319247	-0.340408	-0.221138	-0.166678	-0.232823	-0.0635107	-0.291567	-0.324618	-0.491987	2	6633.94	5415.94	5967.88	5144.78	NC_006670.1_cdsid_XP_566817.1	CNA05150	NC_006670.1_cdsid_XP_566817.1	CNA05150	NC_006670.1_cdsid_XP_566817.1	1463	90.83	NC_006670.1_cdsid_XP_566817.1	AGTTGGCGGAGATGAAGGGTTCCATCTTGGGTTACTTGGGTGCGC	mitochondrial matrix protein import-related protein, putative[Cryptococcus neoformans var. neoformans JEC21]	CNA05150	Chromosome 1NC_006670.1 (1369554..1371743)	3253331	181.m08273	CNAG_00533	YPL063W	TIM50
194	CNA05160	hypothetical protein[Cryptococcus neoformans var. neoformans JEC21]	0.671459	0.0154613	0.0631388	0.0190197	0.0310077	0.405607	0.00203629	1.0284	0.684518	0.745661	0.665613	0.725068	1.08932	-0.0570535	-0.0458515	0.0976875	0.162185	0.0159565	-0.0662685	-0.500346	-0.594883	-8.24643	-0.273117	-0.397805	-0.620508	3	303.685	312.311	207.878	226.446	NC_006670.1_cdsid_XP_566819.1	CNA05160	NC_006670.1_cdsid_XP_566819.1	CNA05160	NC_006670.1_cdsid_XP_566819.1	119	88.5	NC_006670.1_cdsid_XP_566819.1	CTTCTGCTCCTGTTTCCGTATCTGACGACAAAACCATCACCGGCG	hypothetical protein[Cryptococcus neoformans var. neoformans JEC21]	CNA05160	Chromosome 1NC_006670.1 (1371719..1372537, complement)	3253329	181.m08274	CNAG_00534	None	None
195	CNA05180	hypothetical protein[Cryptococcus neoformans var. neoformans JEC21]	0.0123619	0.911057	0.830662	0.0792541	0.0143688	0.826367	0.00634099	0.745315	0.996318	1.01498	1.33677	1.36182	1.01873	-0.0216362	0.0116738	0.0097208	-0.34568	-0.506801	-0.424248	-0.148407	-0.107533	0.212302	-0.126353	0.108823	0.0710158	2	30046.8	22394.3	29936.1	30497	NC_006670.1_cdsid_XP_566823.1	CNA05180	NC_006670.1_cdsid_XP_566823.1	CNA05180	NC_006670.1_cdsid_XP_566823.1	183	88.95	NC_006670.1_cdsid_XP_566823.1	GGGGCAGTCTACTGATCCGATTGCGCCAAAAGAGTTTGCGACAAA	hypothetical protein[Cryptococcus neoformans var. neoformans JEC21]	CNA05180	Chromosome 1NC_006670.1 (1374295..1375007, complement)	3253325	181.m08276	CNAG_00536	None	None
196	CNA05200	carnitine acetyltransferase[Cryptococcus neoformans var. neoformans JEC21]	0.00514722	0.871248	0.0104592	0.0382392	0.605363	0.0251749	0.000559086	1.59221	1.02124	1.53491	0.641396	0.96401	1.50299	-0.0939094	0.140803	-0.0581404	0.577849	0.662368	0.766667	0.181387	0.0915756	-0.210551	0.766576	0.503812	0.57099	6	539.744	859.387	551.207	828.458	NC_006670.1_cdsid_XP_566825.1	CNA05200	NC_006670.1_cdsid_XP_566825.1	CNA05200	NC_006670.1_cdsid_XP_566825.1	1735	87.12	NC_006670.1_cdsid_XP_566825.1	AGCATTGAGGATGACGCGTTGAGGTGGGGTATTACCAAGAAGAAG	carnitine acetyltransferase[Cryptococcus neoformans var. neoformans JEC21]	CNA05200	Chromosome 1NC_006670.1 (1375875..1378008)	3253323	181.m08277	CNAG_00537	YML042W	CAT2
197	CNA05290	IDN3-B[Cryptococcus neoformans var. neoformans JEC21]	0.00242827	0.000455055	0.000714739	0.806888	0.532075	0.196496	4.25769e-06	4.16772	3.95236	4.58478	0.948325	1.10007	1.16001	-0.209669	0.0640302	0.124172	1.71735	2.02173	2.36573	2.09012	1.95765	1.89334	2.31644	2.28278	1.96613	5	1671.96	6968.29	6608.2	7665.6	NC_006670.1_cdsid_XP_566838.1	CNA05290	NC_006670.1_cdsid_XP_566838.1	CNA05290	NC_006670.1_cdsid_XP_566838.1	5719	86.92	NC_006670.1_cdsid_XP_566838.1	GCGTTTTCACGGCTATTGCAAGAGGATGGAACCTTGTCTGAAAAGG	IDN3-B[Cryptococcus neoformans var. neoformans JEC21]	CNA05290	Chromosome 1NC_006670.1 (1397172..1404232)	3253311	181.m08286	CNAG_00545	YDR180W	SCC2
198	CNA05310	hypothetical protein[Cryptococcus neoformans var. neoformans JEC21]	0.114808	0.00234767	0.00285585	0.0132782	0.00932628	0.0267493	3.29908e-06	0.775466	0.409877	0.261964	0.528556	0.337815	0.639128	0.173186	-0.131829	-0.0592232	-0.0954552	-0.504667	-0.544565	-1.19724	-1.19641	-1.48536	-2.02777	-1.88322	-1.89121	1	1384.23	1073.42	567.364	362.619	NC_006670.1_cdsid_XP_567200.1	CNA05310	NC_006670.1_cdsid_XP_567200.1	CNA05310	NC_006670.1_cdsid_XP_567200.1	3924	86.7	NC_006670.1_cdsid_XP_567200.1	CGAACTATCAGGAAGTCGATCATCTGTGCCTGATACGCCAACGAG	hypothetical protein[Cryptococcus neoformans var. neoformans JEC21]	CNA05310	Chromosome 1NC_006670.1 (1410103..1415383, complement)	3253677	181.m08792	CNAG_00547	None	None
199	CNA05360	calcium activated cation channel[Cryptococcus neoformans var. neoformans JEC21]	0.000464637	0.0190268	0.270427	0.000252415	0.332823	0.469139	0.0214391	2.56012	1.2342	1.84	0.482086	0.718717	1.49085	0.00341664	-0.00531936	0.00188764	1.3763	1.29816	1.39242	0.302999	0.375145	0.228877	1.23258	1.21614	-0.239756	6	765.876	1960.74	945.244	1409.22	NC_006670.1_cdsid_XP_566851.1	CNA05360	NC_006670.1_cdsid_XP_566851.1	CNA05360	NC_006670.1_cdsid_XP_566851.1	1645	86.47	NC_006670.1_cdsid_XP_566850.1, NC_006670.1_cdsid_XP_566851.1	CCGACTTGCGAGGGTGACGACAACGGAGAGATATCGAGAATTAAA	calcium activated cation channel[Cryptococcus neoformans var. neoformans JEC21]	CNA05360	Chromosome 1NC_006670.1 (1436280..1439200)	3253299	181.m08628	CNAG_07368	YOR087W	YVC1
200	CNA05390	casein kinase I[Cryptococcus neoformans var. neoformans JEC21]	0.195653	0.160588	0.0116062	0.628104	0.0309119	0.0731046	0.00561372	0.804702	0.740018	0.435626	0.919617	0.54135	0.588669	-0.11934	-0.148362	0.235258	-0.177153	-0.619267	-0.186626	-0.0688091	-0.535656	-0.793896	-0.913024	-1.21275	-1.53801	3	863.411	694.788	638.939	376.124	NC_006670.1_cdsid_XP_566852.1	CNA05390	NC_006670.1_cdsid_XP_566852.1	CNA05390	NC_006670.1_cdsid_XP_566852.1	1234	87.73	NC_006670.1_cdsid_XP_566852.1	TCTAGCAAGGTCTTGCCAGGAGAGAGGAATGAAACGTATGACGCG	casein kinase I[Cryptococcus neoformans var. neoformans JEC21]	CNA05390	Chromosome 1NC_006670.1 (1443957..1446512, complement)	3253298	181.m08795	CNAG_00556	YNL154C	YCK2
201	CNA05400	u6 snRNA-associated sm-like protein lsm8[Cryptococcus neoformans var. neoformans JEC21]	0.721536	0.00612074	0.0131273	0.00747059	0.0201291	0.0677538	0.00013863	1.02433	0.618098	0.790845	0.603417	0.77206	1.27948	-0.0443908	0.0924647	-0.0527293	0.0818097	-0.106323	0.118618	-0.634778	-0.588593	-0.874974	-0.286698	-0.307469	-0.425267	3	1152.63	1180.68	712.441	911.554	NC_006670.1_cdsid_XP_566856.1	CNA05400	NC_006670.1_cdsid_XP_566856.1	CNA05400	NC_006670.1_cdsid_XP_566856.1	237	87	NC_006670.1_cdsid_XP_566856.1	CATCAACTACAACGACATCCGGGCAGAACCTCTAGCCGAATTACG	u6 snRNA-associated sm-like protein lsm8[Cryptococcus neoformans var. neoformans JEC21]	CNA05400	Chromosome 1NC_006670.1 (1446692..1447464)	3253296	181.m08296	CNAG_00557	None	None
202	CNA05410	hypothetical protein[Cryptococcus neoformans var. neoformans JEC21]	0.361301	0.0123415	0.0335926	0.00754276	0.0274219	0.14815	0.000268792	1.10961	0.598962	0.414054	0.539797	0.373154	0.691286	0.18543	-0.0724119	-0.133215	0.341914	0.0424071	0.0448131	-0.61873	-0.686093	-0.932063	-1.05382	-1.10963	-1.75118	3	675.098	749.093	404.359	279.527	NC_006670.1_cdsid_XP_566858.1	CNA05410	NC_006670.1_cdsid_XP_566858.1	CNA05410	NC_006670.1_cdsid_XP_566858.1	2014	86.09	NC_006670.1_cdsid_XP_566858.1	CATTTTGAGTATCTGAATCATTCACTCCCTGCTCTCGGCGTAGCG	hypothetical protein[Cryptococcus neoformans var. neoformans JEC21]	CNA05410	Chromosome 1NC_006670.1 (1449648..1453159)	3253294	181.m08297	CNAG_00558	None	None
203	CNA05440	hypothetical protein[Cryptococcus neoformans var. neoformans JEC21]	0.830675	0.0663923	0.0162772	0.130573	0.0358422	0.220113	0.00873011	0.987051	0.839512	0.74994	0.850526	0.759778	0.893304	0.0919404	-0.0478446	-0.0486856	0.139031	-0.0848806	-0.124812	-0.130382	-0.242505	-0.396557	-0.315637	-0.385037	-0.5552	3	2192.26	2163.87	1840.43	1644.06	NC_006670.1_cdsid_XP_566864.1	CNA05440	NC_006670.1_cdsid_XP_566864.1	CNA05440	NC_006670.1_cdsid_XP_566864.1	733	86.41	NC_006670.1_cdsid_XP_566864.1	CCTTACGAGCTGTTCAAAGCACTTGTTGAATCACCTGAACTCCCTG	hypothetical protein[Cryptococcus neoformans var. neoformans JEC21]	CNA05440	Chromosome 1NC_006670.1 (1459649..1461023, complement)	3253288	181.m08300	CNAG_00562	None	None
204	CNA05460	hypothetical protein[Cryptococcus neoformans var. neoformans JEC21]	0.249634	0.0955258	0.0545136	0.0383209	0.338725	0.0482681	0.00306821	0.924818	1.34064	0.860052	1.44963	0.92997	0.641524	0.0741726	-0.0638184	-0.0137504	0.0149666	-0.139301	-0.224206	0.66954	0.243322	0.319201	-0.103159	-0.267323	-0.289289	2	1865.14	1724.92	2500.48	1604.12	NC_006670.1_cdsid_XP_566868.1	CNA05460	NC_006670.1_cdsid_XP_566868.1	CNA05460	NC_006670.1_cdsid_XP_566868.1	1546	86.77	NC_006670.1_cdsid_XP_566868.1	CTCACTCGTTTGTTTGCTGCTCAGGGAATCAAATTGGCTGTCAGAG	hypothetical protein[Cryptococcus neoformans var. neoformans JEC21]	CNA05460	Chromosome 1NC_006670.1 (1463402..1466321)	3253284	181.m08789	CNAG_00564	None	None
205	CNA05480	DNA ligase[Cryptococcus neoformans var. neoformans JEC21]	0.296393	0.0348764	0.696449	0.0312183	0.410792	0.034464	0.000236575	0.939657	1.67332	0.984979	1.78078	1.04823	0.588638	0.0321819	-0.0601501	0.0261319	0.00874087	-0.0924211	-0.192732	1.00005	0.55926	0.628892	-0.0868951	-0.0414861	0.0589909	2	2874.61	2701.15	4810.14	2831.43	NC_006670.1_cdsid_XP_566872.1	CNA05480	NC_006670.1_cdsid_XP_566872.1	CNA05480	NC_006670.1_cdsid_XP_566872.1	2752	87.37	NC_006670.1_cdsid_XP_566872.1	TGGGAGGACGCTATGACAAGTGATCAGCTTGCCGATATGTACAGA	DNA ligase[Cryptococcus neoformans var. neoformans JEC21]	CNA05480	Chromosome 1NC_006670.1 (1469420..1472855)	3253216	181.m08304	CNAG_00566	None	None
206	CNA05490	hypothetical protein[Cryptococcus neoformans var. neoformans JEC21]	0.0270372	0.124744	0.00620524	0.0897718	0.0436069	0.0217645	0.000190417	0.760738	0.883736	0.584248	1.16168	0.768001	0.661111	0.126402	-0.0338964	-0.102134	-0.259171	-0.452176	-0.482557	-0.189048	-0.187392	-0.158698	-0.610046	-0.818557	-0.914416	3	5951.49	4527.53	5259.55	3477.14	NC_006670.1_cdsid_XP_567240.1	CNA05490	NC_006670.1_cdsid_XP_567240.1	CNA05490	NC_006670.1_cdsid_XP_567240.1	969	87.17	NC_006670.1_cdsid_XP_567240.1	GGGCACATGTTCATTCTATGATCATACCATGCACCTTTGGCAGGC	hypothetical protein[Cryptococcus neoformans var. neoformans JEC21]	CNA05490	Chromosome 1NC_006670.1 (1472901..1474420, complement)	3253983	181.m08856	CNAG_00567	YBR246W	None
207	CNA05580	hypothetical protein[Cryptococcus neoformans var. neoformans JEC21]	0.00716132	0.669717	0.145326	0.0801124	0.00536323	0.18091	0.00195213	0.834835	0.978413	1.06796	1.17198	1.27924	1.09152	0.0543845	-0.0249885	-0.0309795	-0.204023	-0.291644	-0.287344	0.0756925	-0.139473	-0.0387135	0.0249055	0.161976	0.0944315	2	14617.9	12203.5	14302.3	15611.3	NC_006670.1_cdsid_XP_566881.1	CNA05580	NC_006670.1_cdsid_XP_566881.1	CNA05580	NC_006670.1_cdsid_XP_566881.1	350	86.83	NC_006670.1_cdsid_XP_566881.1	TCTATGCTAGTCGAGATGAGCCCTCGCAGATTGAGCCTACGTATT	hypothetical protein[Cryptococcus neoformans var. neoformans JEC21]	CNA05580	Chromosome 1NC_006670.1 (1492616..1493238, complement)	3253246	181.m08311	CNAG_00573	None	None
208	CNA05600	catalase A[Cryptococcus neoformans var. neoformans JEC21]	0.00505728	0.159051	0.0534278	0.345126	0.379876	0.180239	0.0127073	1.40238	1.2512	1.60749	0.8922	1.14626	1.28475	-0.0513672	-0.0384772	0.0858278	0.563184	0.395232	0.500245	0.579828	0.186826	0.164374	0.931124	0.679841	0.393678	6	12244.9	17172	15320.9	19683.6	NC_006670.1_cdsid_XP_566883.1	CNA05600	NC_006670.1_cdsid_XP_566883.1	CNA05600	NC_006670.1_cdsid_XP_566883.1	2033	87.18	NC_006670.1_cdsid_XP_566883.1	CCAATCATAGGGTTTGGGACAGAGAAGTCTCACACATCGCTGCAT	catalase A[Cryptococcus neoformans var. neoformans JEC21]	CNA05600	Chromosome 1NC_006670.1 (1499350..1502213, complement)	3253244	181.m08313	CNAG_00575	None	None
209	CNA05620	hypothetical protein[Cryptococcus neoformans var. neoformans JEC21]	0.0060104	0.0367975	0.00640305	0.191121	0.0264577	0.35355	0.000244106	0.6558	0.508452	0.417816	0.775314	0.637108	0.821741	0.0366009	-0.0294896	-0.00790056	-0.542116	-0.690531	-0.597251	-0.717598	-0.908253	-1.37926	-1.08936	-1.27345	-1.43516	1	1553.78	1018.97	790.02	649.192	NC_006670.1_cdsid_XP_566885.1	CNA05620	NC_006670.1_cdsid_XP_566885.1	CNA05620	NC_006670.1_cdsid_XP_566885.1	401	87.85	NC_006670.1_cdsid_XP_566885.1	ATGTCGATGTTGAGACGAAGCTAGGTTGTAGTGCCACTGCTCTGG	hypothetical protein[Cryptococcus neoformans var. neoformans JEC21]	CNA05620	Chromosome 1NC_006670.1 (1504088..1505908, complement)	3253254	181.m08315	CNAG_00577	None	None
210	CNA05660	vacuole fusion, non-autophagic-related protein, putative[Cryptococcus neoformans var. neoformans JEC21]	0.251301	0.0598272	0.742074	0.0212342	0.309869	0.0394702	0.0065555	0.91575	1.27688	0.976492	1.39435	1.06633	0.764749	0.0223525	-0.139298	0.106248	-0.133951	-0.214567	-0.0378365	0.533366	0.235662	0.270098	-0.0261805	-0.137997	0.0547505	2	2775.95	2542.07	3544.55	2710.69	NC_006670.1_cdsid_XP_566888.1	CNA05660	NC_006670.1_cdsid_XP_566888.1	CNA05660	NC_006670.1_cdsid_XP_566888.1	255	87.75	NC_006670.1_cdsid_XP_566888.1	GGCTATAAGACTAAGGACTGGGGCTCCTTATGATGACCGCTTGGG	vacuole fusion, non-autophagic-related protein, putative[Cryptococcus neoformans var. neoformans JEC21]	CNA05660	Chromosome 1NC_006670.1 (1514647..1515351, complement)	3253225	181.m08318	CNAG_00582	YER072W	VTC1
211	CNA05700	hypothetical protein[Cryptococcus neoformans var. neoformans JEC21]	0.00140145	0.0097933	0.499135	0.0160666	0.0744595	0.201953	0.00160059	2.53792	1.81843	1.24679	0.716504	0.491266	0.685643	-0.0174992	0.00473579	0.0125948	1.43835	1.27443	1.31303	1.00936	0.848431	0.715222	0.732194	0.359443	-0.328638	6	700.064	1776.71	1273.02	872.835	NC_006670.1_cdsid_XP_566891.1	CNA05700	NC_006670.1_cdsid_XP_566891.1	CNA05700	NC_006670.1_cdsid_XP_566891.1	285	89.58	NC_006670.1_cdsid_XP_566891.1	TGTCACCTCTGAGCTCGTTACCTCACTTGGTGGATCGATCGCCTG	hypothetical protein[Cryptococcus neoformans var. neoformans JEC21]	CNA05700	Chromosome 1NC_006670.1 (1523958..1524932)	3253214	181.m08321	CNAG_00586	None	None
212	CNA05710	hypothetical protein[Cryptococcus neoformans var. neoformans JEC21]	0.893444	0.0029802	0.0173147	0.00323427	0.0169095	0.00112457	4.87252e-06	1.0102	2.1191	0.708632	2.09771	0.701479	0.334403	0.132081	-0.0880467	-0.0538967	0.117817	-0.124744	0.0403053	0.879253	1.20353	1.1472	-0.612281	-0.541228	-0.350065	2	328.188	331.534	695.462	232.564	NC_006670.1_cdsid_XP_567242.1	CNA05710	NC_006670.1_cdsid_XP_567242.1	CNA05710	NC_006670.1_cdsid_XP_567242.1	410	86.23	NC_006670.1_cdsid_XP_567242.1	GTGCCGACAACAATGACAATCAGGTATTCTTCGAGCTTCCTTACCC	hypothetical protein[Cryptococcus neoformans var. neoformans JEC21]	CNA05710	Chromosome 1NC_006670.1 (1525225..1526017, complement)	3253984	181.m08858	CNAG_00587	None	None
213	CNA05720	hypothetical protein[Cryptococcus neoformans var. neoformans JEC21]	0.162096	0.44375	0.00810772	0.00854753	0.00236281	0.0339189	7.79128e-06	1.22136	0.913421	0.337239	0.747871	0.276117	0.369204	0.173339	0.0404491	-0.244855	0.39709	0.198324	0.262881	-0.146598	-0.0667759	-0.18096	-1.50095	-1.63865	-8.65834	3	404.037	493.476	369.056	136.257	NC_006670.1_cdsid_XP_566892.1	CNA05720	NC_006670.1_cdsid_XP_566892.1	CNA05720	NC_006670.1_cdsid_XP_566892.1	295	89.53	NC_006670.1_cdsid_XP_566892.1	GGCCTTTTCCAGCAGACTTGGTTTTTGACTGGTGACCAGCGCATT	hypothetical protein[Cryptococcus neoformans var. neoformans JEC21]	CNA05720	Chromosome 1NC_006670.1 (1528359..1529091, complement)	3253213	181.m08322	CNAG_00588	None	None
214	CNA05730	4-amino-4-deoxychorismate synthase[Cryptococcus neoformans var. neoformans JEC21]	0.509033	0.0266433	0.0349073	0.171299	0.227675	0.466636	0.0277814	0.86258	0.547106	0.594483	0.634267	0.689192	1.0866	-0.347504	0.0236858	0.26003	-0.748906	-0.228771	0.188177	-0.745208	-0.785824	-1.10558	-0.683848	-0.642933	-0.941927	3	2266.49	1955.03	1240.01	1347.39	NC_006670.1_cdsid_XP_566893.1	CNA05730	NC_006670.1_cdsid_XP_566893.1	CNA05730	NC_006670.1_cdsid_XP_566893.1	2367	86.16	NC_006670.1_cdsid_XP_566893.1	GGAATGGGATGAGGTGTTGACCAAGGTGAAGTCTGTAGTTGGAAG	4-amino-4-deoxychorismate synthase[Cryptococcus neoformans var. neoformans JEC21]	CNA05730	Chromosome 1NC_006670.1 (1533738..1536867)	3253212	181.m08323	CNAG_00590	None	None
215	CNA05750	hypothetical protein[Cryptococcus neoformans var. neoformans JEC21]	0.788768	0.0426484	0.00667865	0.0225723	0.0183179	0.0387567	5.33589e-05	1.01725	0.77946	0.49267	0.766242	0.484316	0.632066	0.138962	-0.0537297	-0.0962757	0.0537783	0.0961173	-0.0818027	-0.405527	-0.344014	-0.329935	-0.979022	-0.83252	-1.28934	3	2861.84	2911.21	2230.69	1409.95	NC_006670.1_cdsid_XP_566895.1	CNA05750	NC_006670.1_cdsid_XP_566895.1	CNA05750	NC_006670.1_cdsid_XP_566895.1	883	89.05	NC_006670.1_cdsid_XP_566895.1	GAAGACGTCGCAAAGGGATTGGAAGGGTTCACCAACAAGCAACGT	hypothetical protein[Cryptococcus neoformans var. neoformans JEC21]	CNA05750	Chromosome 1NC_006670.1 (1540814..1542531)	3253238	181.m08326	CNAG_00593	YHR198C	AIM18
216	CNA05760	lipid particle protein[Cryptococcus neoformans var. neoformans JEC21]	0.0613566	0.0442413	0.00780282	0.00332777	0.0370424	0.0101332	1.28858e-05	0.731856	1.47548	0.37068	2.01608	0.506492	0.251226	0.180658	0.000217531	-0.206813	-0.39914	-0.475952	-0.477409	0.521212	0.493759	0.662829	-1.12296	-1.44496	-1.808	2	5852.7	4283.33	8635.56	2169.48	NC_006670.1_cdsid_XP_566896.1	CNA05760	NC_006670.1_cdsid_XP_566896.1	CNA05760	NC_006670.1_cdsid_XP_566896.1	1885	89.76	NC_006670.1_cdsid_XP_566896.1	ATCGAGAGCACAAGACCACGATATCCGGATGAACCCGAAGCTCCC	lipid particle protein[Cryptococcus neoformans var. neoformans JEC21]	CNA05760	Chromosome 1NC_006670.1 (1542486..1545430, complement)	3253237	181.m08327	CNAG_00594	YLR020C	YEH2
217	CNA05780	hypothetical protein[Cryptococcus neoformans var. neoformans JEC21]	0.0107969	0.277847	NaN	0.330124	NaN	NaN	0.00879659	0.681439	0.831266	0.40194	1.21987	0.58984	0.483528	0.0899337	-0.0431703	-0.0511618	-0.401855	-0.701171	-0.572691	-0.00157627	-0.22072	-0.651195	-1.31495	-8.77186	-8.77186	1	437.111	297.865	363.356	175.693	NC_006670.1_cdsid_XP_567205.1	CNA05780	NC_006670.1_cdsid_XP_567205.1	CNA05780	NC_006670.1_cdsid_XP_567205.1	821	88.15	NC_006670.1_cdsid_XP_567205.1	GTTTCAACCTTGACCGGTTTGCCAGGTGTAATTCCAGGGTATGCC	hypothetical protein[Cryptococcus neoformans var. neoformans JEC21]	CNA05780	Chromosome 1NC_006670.1 (1546197..1547890, complement)	3253660	181.m08803	CNAG_00595	None	None
218	CNA05820	anion transporter[Cryptococcus neoformans var. neoformans JEC21]	0.325024	0.232942	0.292406	0.536825	0.222631	0.21266	0.020537	1.14154	1.27159	0.604251	1.11393	0.52933	0.475194	0.241242	-0.00204445	-0.287348	0.344943	0.127075	0.0873765	0.596457	0.375901	0.00736555	-0.428005	-1.10404	-8.70084	2	416.115	475.011	529.127	251.438	NC_006670.1_cdsid_XP_566902.1	CNA05820	NC_006670.1_cdsid_XP_566902.1	CNA05820	NC_006670.1_cdsid_XP_566902.1	1039	86.2	NC_006670.1_cdsid_XP_566902.1	GTCGGTGTCGCATTTCCGTTCGGTCTAGTGCTCTTTATTCTGTTC	anion transporter[Cryptococcus neoformans var. neoformans JEC21]	CNA05820	Chromosome 1NC_006670.1 (1557851..1560614)	3253279	181.m08332	CNAG_00599	YNL275W	BOR1
219	CNA05840	glycosyl hydrolase[Cryptococcus neoformans var. neoformans JEC21]	0.00696459	0.944767	0.896916	0.0089738	0.0108422	0.841928	0.000181363	1.79033	1.0085	0.986765	0.563303	0.551164	0.97845	0.150055	-0.166629	-0.000769763	0.992116	0.823205	0.689344	0.155427	0.0560339	-0.197374	-0.0181641	0.0132229	-0.0534975	3	240.327	430.264	242.369	237.146	NC_006670.1_cdsid_XP_566940.1	CNA05840	NC_006670.1_cdsid_XP_566940.1	CNA05840	NC_006670.1_cdsid_XP_566940.1	1053	89.48	NC_006670.1_cdsid_XP_566940.1	ACGCCACATCCGTCGCTCCAGAATTGCTCACTTCGACAGACATTG	glycosyl hydrolase[Cryptococcus neoformans var. neoformans JEC21]	CNA05840	Chromosome 1NC_006670.1 (1562953..1564654, complement)	3253208	181.m08334	CNAG_00601	None	None
220	CNA05850	hypothetical protein[Cryptococcus neoformans var. neoformans JEC21]	0.0749483	0.151679	0.0784133	0.0764589	0.0168832	0.912446	0.00841522	0.878958	1.28235	1.29448	1.45894	1.47274	1.00946	0.0572528	0.0236848	-0.0847242	-0.270817	-0.0839802	-0.20994	0.0634438	0.413227	0.556238	0.168071	0.43176	0.496719	2	21537.9	18930.9	27619.2	27880.4	NC_006670.1_cdsid_XP_567255.1	CNA05850	NC_006670.1_cdsid_XP_567255.1	CNA05850	NC_006670.1_cdsid_XP_567255.1	966	89.14	NC_006670.1_cdsid_XP_567255.1	CGAGGAGTCTTATTTCCGTAGTCGGCCTTTTGGGGACCTTGAGCC	hypothetical protein[Cryptococcus neoformans var. neoformans JEC21]	CNA05850	Chromosome 1NC_006670.1 (1564819..1566529, complement)	3253667	181.m08872	CNAG_00602	YMR146C	TIF34
221	CNA05860	chaperone[Cryptococcus neoformans var. neoformans JEC21]	0.0954947	0.112931	0.0210296	0.0282181	0.146235	0.0126561	0.00115541	0.820859	1.38781	0.665397	1.69068	0.81061	0.479458	0.119212	-0.0399368	-0.0874868	-0.115439	-0.289205	-0.471681	0.143324	0.633103	0.592721	-0.436003	-0.528764	-0.826583	2	5351.21	4392.59	7426.46	3560.68	NC_006670.1_cdsid_XP_566941.1	CNA05860	NC_006670.1_cdsid_XP_566941.1	CNA05860	NC_006670.1_cdsid_XP_566941.1	731	90.09	NC_006670.1_cdsid_XP_566941.1	TTGGTTCTCCTCCAGGCAAGGTCTACGCACATCTCAAGGCAGTCG	chaperone[Cryptococcus neoformans var. neoformans JEC21]	CNA05860	Chromosome 1NC_006670.1 (1566739..1567987, complement)	3253234	181.m08804	CNAG_00603	YOR145C	PNO1
222	CNA05880	cytoplasm protein[Cryptococcus neoformans var. neoformans JEC21]	0.0118807	0.120274	0.00298253	0.0247455	0.0270245	0.0558504	0.000155599	2.14915	0.648503	1.29244	0.301748	0.601373	1.99296	0.0113402	0.0038872	-0.0153588	1.02907	0.925638	1.32608	-0.217322	-0.689781	-1.10346	0.397964	0.376959	0.33465	3	1767.38	3798.37	1146.15	2284.24	NC_006670.1_cdsid_XP_567203.1	CNA05880	NC_006670.1_cdsid_XP_567203.1	CNA05880	NC_006670.1_cdsid_XP_567203.1	978	88.78	NC_006670.1_cdsid_XP_567203.1	CCTGGGCAAAACCGTTGTTCGAGTTTCAAACGAAGCTGCCAAAGG	cytoplasm protein[Cryptococcus neoformans var. neoformans JEC21]	CNA05880	Chromosome 1NC_006670.1 (1570469..1572113)	3253730	181.m08801	CNAG_00605	YML131W	None
223	CNA05910	hypothetical protein[Cryptococcus neoformans var. neoformans JEC21]	0.999522	NaN	NaN	NaN	NaN	NaN	0.0158855	1.00494	0.583066	0.374696	0.580198	0.372853	0.64263	-0.10692	-0.125108	0.207263	-0.290474	0.0459282	0.220139	-0.778269	-8.22605	-8.22605	-8.22605	-1.41621	-8.22605	3	299.424	300.904	174.584	112.193	NC_006670.1_cdsid_XP_566944.1	CNA05910	NC_006670.1_cdsid_XP_566944.1	CNA05910	NC_006670.1_cdsid_XP_566944.1	580	89.48	NC_006670.1_cdsid_XP_566944.1	AGAACGGGAGGTCAAGAGGAACAGACCGTGGACATCGAAGTCGAC	hypothetical protein[Cryptococcus neoformans var. neoformans JEC21]	CNA05910	Chromosome 1NC_006670.1 (1577166..1578030)	3253260	181.m08339	CNAG_00608	None	None
224	CNA05920	hypothetical protein[Cryptococcus neoformans var. neoformans JEC21]	0.804458	0.0196203	0.106338	0.0244924	0.0896624	0.00159637	0.000156074	1.01986	1.45549	0.86347	1.42714	0.846656	0.593252	0.133508	-0.0466372	-0.0971902	0.16827	-0.00812822	-0.0869912	0.606594	0.507106	0.508531	-0.137758	-0.172386	-0.332599	2	2236.28	2280.69	3254.88	1930.96	NC_006670.1_cdsid_XP_566945.1	CNA05920	NC_006670.1_cdsid_XP_566945.1	CNA05920	NC_006670.1_cdsid_XP_566945.1	3027	87.2	NC_006670.1_cdsid_XP_566945.1	CGCAGCCGCTAGAACACTGTTTGGGACTCAGGCTTTTTTACAAAC	hypothetical protein[Cryptococcus neoformans var. neoformans JEC21]	CNA05920	Chromosome 1NC_006670.1 (1578084..1582009, complement)	3253207	181.m08340	CNAG_00609	YGL140C	None
225	CNA05930	snoRNA binding protein[Cryptococcus neoformans var. neoformans JEC21]	0.809639	0.0306601	0.0298688	0.0466311	0.046184	0.783645	0.00285763	0.966196	0.573461	0.547036	0.593525	0.566176	0.95392	-0.262558	0.0224685	0.202507	-0.336314	-0.102564	0.232844	-0.596075	-0.734716	-1.1269	-1.00569	-0.769241	-0.845935	3	1519.66	1468.29	871.467	831.31	NC_006670.1_cdsid_XP_566946.1	CNA05930	NC_006670.1_cdsid_XP_566946.1	CNA05930	NC_006670.1_cdsid_XP_566946.1	4091	88.06	NC_006670.1_cdsid_XP_566946.1	GATTTTTGAGGGGAGAGAGGCCAAATGCTTATGGGGAATGGCTGG	snoRNA binding protein[Cryptococcus neoformans var. neoformans JEC21]	CNA05930	Chromosome 1NC_006670.1 (1585438..1590107, complement)	3253262	181.m08806	CNAG_07371	YLL011W	SOF1
226	CNA05940	general RNA polymerase II transcription factor, putative[Cryptococcus neoformans var. neoformans JEC21]	0.0679933	0.00473944	0.00300571	0.489798	0.228526	0.21663	0.000830818	1.84215	2.06694	2.38154	1.12203	1.29281	1.15221	-0.208969	0.0445949	0.142023	0.659791	0.617226	1.27063	1.20846	1.01869	0.898274	1.33755	1.05665	1.3433	6	648.846	1195.27	1341.12	1545.26	NC_006670.1_cdsid_XP_566947.1	CNA05940	NC_006670.1_cdsid_XP_566947.1	CNA05940	NC_006670.1_cdsid_XP_566947.1	2490	88.61	NC_006670.1_cdsid_XP_566947.1	GCAGAATAAGAGGGCTGGGGGATCGAGTAGTGGGAAAGATAGCCA	general RNA polymerase II transcription factor, putative[Cryptococcus neoformans var. neoformans JEC21]	CNA05940	Chromosome 1NC_006670.1 (1590270..1593440)	3253925	181.m08343	CNAG_00612	YIL143C	SSL2
227	CNA06000	aspartate carbamoyltransferase[Cryptococcus neoformans var. neoformans JEC21]	0.00125666	0.0187312	0.00212147	0.0607364	0.160077	0.0178916	2.90826e-05	0.589545	0.743901	0.515875	1.26182	0.875039	0.693472	-0.0989083	0.0731857	0.0203757	-0.793622	-0.809038	-0.687386	-0.574629	-0.406457	-0.311559	-1.11991	-0.897741	-0.860468	1	33983.7	20034.9	25280.5	17531.3	NC_006670.1_cdsid_XP_566954.1	CNA06000	NC_006670.1_cdsid_XP_566954.1	CNA06000	NC_006670.1_cdsid_XP_566954.1	6929	88.14	NC_006670.1_cdsid_XP_566954.1	CAGCGTACTTTAGGCAGATGCGATACGGTCTTTTCGTCCGGATGG	aspartate carbamoyltransferase[Cryptococcus neoformans var. neoformans JEC21]	CNA06000	Chromosome 1NC_006670.1 (1601011..1608493, complement)	3253832	181.m08349	CNAG_07373	YJL130C	URA2
228	CNA06070	specific transcriptional repressor[Cryptococcus neoformans var. neoformans JEC21]	0.0422464	0.0170921	0.0387333	0.036575	0.943572	0.0346933	0.000365909	1.49854	2.17524	1.50839	1.45157	1.00657	0.693434	-0.186747	-0.128234	0.270786	0.530782	0.436006	0.763885	1.0472	1.1984	1.11393	0.73318	0.611222	0.417168	6	423.843	635.146	921.96	639.318	NC_006670.1_cdsid_XP_566961.1	CNA06070	NC_006670.1_cdsid_XP_566961.1	CNA06070	NC_006670.1_cdsid_XP_566961.1	1815	88.55	NC_006670.1_cdsid_XP_566961.1	CGCTTTAGCCATGTTCGATCAAGCTATGGAGCAAGCAGGCGAGAT	specific transcriptional repressor[Cryptococcus neoformans var. neoformans JEC21]	CNA06070	Chromosome 1NC_006670.1 (1626577..1628617)	3253738	181.m08356	CNAG_00627	None	None
229	CNA06080	hypothetical protein[Cryptococcus neoformans var. neoformans JEC21]	0.156968	0.387684	0.0277418	0.057084	0.0591452	0.000381614	0.000326725	0.79487	1.0982	0.562587	1.38162	0.707772	0.512279	-0.255504	0.0262942	0.193977	-0.568493	-0.259575	-0.19272	0.142652	0.175154	0.0862362	-0.923517	-0.804588	-0.766081	2	2068.11	1643.88	2271.21	1163.49	NC_006670.1_cdsid_XP_566962.1	CNA06080	NC_006670.1_cdsid_XP_566962.1	CNA06080	NC_006670.1_cdsid_XP_566962.1	252	86.67	NC_006670.1_cdsid_XP_566962.1	GGAGGATGTATACTGGCGAGCAGACATTTGGGACAAGGAGAGAAT	hypothetical protein[Cryptococcus neoformans var. neoformans JEC21]	CNA06080	Chromosome 1NC_006670.1 (1628943..1629321, complement)	3253757	181.m08357	CNAG_00628	None	None
230	CNA06100	hypothetical protein[Cryptococcus neoformans var. neoformans JEC21]	0.146059	0.226233	0.578973	0.0948716	0.0762045	0.293971	0.0387415	0.910746	1.16721	1.03014	1.2816	1.13109	0.882567	0.102693	-0.0492188	-0.0592478	-0.0982048	-0.17908	-0.128509	-0.0059728	0.275647	0.373195	0.0026882	0.133124	-0.0117518	2	7050.63	6421.33	8229.55	7263.13	NC_006670.1_cdsid_XP_566964.1	CNA06100	NC_006670.1_cdsid_XP_566964.1	CNA06100	NC_006670.1_cdsid_XP_566964.1	1573	87.07	NC_006670.1_cdsid_XP_566964.1	GCAGTGTGGGTTGTCAATCCGAGTAGCCTTTCAGAATGGAGAAGA	hypothetical protein[Cryptococcus neoformans var. neoformans JEC21]	CNA06100	Chromosome 1NC_006670.1 (1637649..1639584)	3253985	181.m08359	CNAG_07376	None	None
231	CNA06120	ER to Golgi transport-related protein[Cryptococcus neoformans var. neoformans JEC21]	0.852914	0.979834	0.0218116	0.850683	0.0280454	0.0116773	0.00639295	1.01347	1.00042	0.807709	0.987127	0.796973	0.807366	0.109113	-0.0456613	-0.0700733	0.148769	-0.0130033	-0.0881013	0.0692537	-0.0585883	-0.0117403	-0.226375	-0.356872	-0.344665	2	3525.35	3572.84	3526.85	2847.46	NC_006670.1_cdsid_XP_566966.1	CNA06120	NC_006670.1_cdsid_XP_566966.1	CNA06120	NC_006670.1_cdsid_XP_566966.1	447	88.54	NC_006670.1_cdsid_XP_566966.1	GGAACCTCCTGTCGAATCTGAGTATGCCGGCCTTGAGACTGTGTA	ER to Golgi transport-related protein[Cryptococcus neoformans var. neoformans JEC21]	CNA06120	Chromosome 1NC_006670.1 (1652497..1653476, complement)	3253600	181.m08361	CNAG_00632	None	None
232	CNA06130	hypothetical protein[Cryptococcus neoformans var. neoformans JEC21]	0.0569945	0.397704	0.00266809	0.141404	0.00521593	0.00355608	7.24304e-05	0.786177	0.916919	0.497253	1.1663	0.632494	0.542308	0.175824	-0.115722	-0.0778471	-0.214085	-0.408415	-0.428587	-0.298043	-0.00471013	-0.0882501	-0.904061	-1.10497	-1.0219	3	2584.15	2031.6	2369.45	1284.97	NC_006670.1_cdsid_XP_566967.1	CNA06130	NC_006670.1_cdsid_XP_566967.1	CNA06130	NC_006670.1_cdsid_XP_566967.1	3765	87.98	NC_006670.1_cdsid_XP_566967.1	TCTCGAACCAGGACTGCATGCTCTTTGTAACTTGACTACTGCCGG	hypothetical protein[Cryptococcus neoformans var. neoformans JEC21]	CNA06130	Chromosome 1NC_006670.1 (1653729..1658357)	3253593	181.m08362	CNAG_00633	None	None
233	CNA06140	hypothetical protein[Cryptococcus neoformans var. neoformans JEC21]	0.043582	0.030897	0.0574796	0.113195	0.805683	0.0746102	0.00155286	0.878387	0.830097	0.871917	0.945024	0.992635	1.05038	0.0471906	-0.0913114	0.0399526	-0.125715	-0.203354	-0.234324	-0.245969	-0.25836	-0.302218	-0.180444	-0.238104	-0.175496	3	5247.12	4609	4355.62	4575.05	NC_006670.1_cdsid_XP_567208.1	CNA06140	NC_006670.1_cdsid_XP_567208.1	CNA06140	NC_006670.1_cdsid_XP_567208.1	1914	88.02	NC_006670.1_cdsid_XP_567208.1	TTCTCAACAGGATATGCTCTCTACGCTATTCGCTGGTTTGGGGCC	hypothetical protein[Cryptococcus neoformans var. neoformans JEC21]	CNA06140	Chromosome 1NC_006670.1 (1658339..1660713, complement)	3253653	181.m08809	CNAG_00634	None	None
234	CNA06190	hypothetical protein[Cryptococcus neoformans var. neoformans JEC21]	0.0915764	0.0612725	0.0191461	0.018753	0.0234912	0.0131833	1.54073e-05	0.853368	1.22773	0.379466	1.43869	0.444668	0.309079	0.0911531	0.0431271	-0.144913	-0.207875	-0.254709	-0.224086	0.259313	0.189261	0.428784	-1.53329	-1.06012	-1.67432	2	1792.73	1529.86	2200.99	680.281	NC_006670.1_cdsid_XP_567207.1	CNA06190	NC_006670.1_cdsid_XP_567207.1	CNA06190	NC_006670.1_cdsid_XP_567207.1	537	87.37	NC_006670.1_cdsid_XP_567207.1	GAGGAAGGAATGTGATAGGGGGCTACAAGACGTTTGGCTGATTGG	hypothetical protein[Cryptococcus neoformans var. neoformans JEC21]	CNA06190	Chromosome 1NC_006670.1 (1675322..1676104)	3253665	181.m08808	CNAG_00639	None	None
235	CNA06200	hypothetical protein[Cryptococcus neoformans var. neoformans JEC21]	0.15415	0.29492	0.0617383	0.01716	0.0063766	0.102512	0.00281726	0.751564	1.20403	1.49488	1.60203	1.98903	1.24156	-0.330316	-0.0296196	0.292733	-0.57626	-0.471198	-0.213194	0.435715	0.121148	0.228862	0.728437	0.597612	0.394615	2	43672.2	32822.5	52582.7	65284.8	NC_006670.1_cdsid_XP_567206.1	CNA06200	NC_006670.1_cdsid_XP_567206.1	CNA06200	NC_006670.1_cdsid_XP_567206.1	647	86.53	NC_006670.1_cdsid_XP_567206.1	GGACCTTTGCTACTAGGCTTTCCAACATTTTCGTCATTGGTGAGGG	hypothetical protein[Cryptococcus neoformans var. neoformans JEC21]	CNA06200	Chromosome 1NC_006670.1 (1676687..1677843)	3253666	181.m08807	CNAG_00640	YJR145C	RPS4A
236	CNA06260	hypothetical protein[Cryptococcus neoformans var. neoformans JEC21]	0.0515944	0.00619455	0.0131579	0.0225003	0.0916157	0.148269	0.000406391	0.650775	0.397205	0.492126	0.610357	0.756216	1.23897	-0.325444	0.121369	0.155982	-0.796892	-0.692498	-0.399818	-1.16593	-1.30549	-1.55065	-0.820716	-1.06701	-1.20786	1	3318.32	2159.48	1318.05	1633.03	NC_006670.1_cdsid_XP_567214.1	CNA06260	NC_006670.1_cdsid_XP_567214.1	CNA06260	NC_006670.1_cdsid_XP_567214.1	2388	86.94	NC_006670.1_cdsid_XP_567214.1	GATTGATTCGGATTATGTGCCGGTGCATGGAGTGGCTATAGGGTA	hypothetical protein[Cryptococcus neoformans var. neoformans JEC21]	CNA06260	Chromosome 1NC_006670.1 (1701392..1704645, complement)	3253553	181.m08815	CNAG_07378	None	None
237	CNA06270	hypothetical protein[Cryptococcus neoformans var. neoformans JEC21]	0.195736	0.00775356	0.6586	0.0139072	0.454164	0.207981	0.0057145	1.19086	2.13519	0.861462	1.79299	0.723396	0.403459	0.210033	-0.180707	-0.0573684	0.42097	0.242682	0.0711546	1.17439	1.24227	0.834216	0.162622	-0.728324	-8.45104	2	349.958	416.75	747.228	301.476	NC_006670.1_cdsid_XP_566975.1	CNA06270	NC_006670.1_cdsid_XP_566975.1	CNA06270	NC_006670.1_cdsid_XP_566975.1	24	87.74	NC_006670.1_cdsid_XP_566975.1	GGTCATCTGGTCGACCTTGACAATCATCACCCTCCTCTTCTGGTT	hypothetical protein[Cryptococcus neoformans var. neoformans JEC21]	CNA06270	Chromosome 1NC_006670.1 (1704902..1705551)	3253822	181.m08378	CNAG_00647	None	None
238	CNA06280	hypothetical protein[Cryptococcus neoformans var. neoformans JEC21]	0.0901921	0.0434436	0.0404861	0.0706982	0.81793	0.0691866	0.00132785	1.12439	1.6858	1.1348	1.4993	1.00926	0.673154	0.0701208	0.0148478	-0.0894967	0.253823	0.167563	0.0808538	0.964779	0.448381	0.800017	0.230968	0.150677	0.164392	2	3672.67	4129.51	6191.39	4167.76	NC_006670.1_cdsid_XP_567215.1	CNA06280	NC_006670.1_cdsid_XP_567215.1	CNA06280	NC_006670.1_cdsid_XP_567215.1	997	89.43	NC_006670.1_cdsid_XP_567215.1	ATCGTTTCCGAGTGGATTGATGCTAGGATCAGCCAGCCCAGCAAG	hypothetical protein[Cryptococcus neoformans var. neoformans JEC21]	CNA06280	Chromosome 1NC_006670.1 (1705586..1707183, complement)	3253493	181.m08817	CNAG_00648	YKL094W	YJU3
239	CNA06320	hypothetical protein[Cryptococcus neoformans var. neoformans JEC21]	0.00180303	0.000211921	0.00437618	0.00885416	0.0315916	0.183339	1.6744e-07	2.27937	4.00973	3.4372	1.75914	1.50796	0.857216	0.094516	-0.076508	-0.023354	1.18664	1.19427	1.18498	2.12349	2.01573	1.85911	1.96609	1.75518	1.59876	5	361.112	823.109	1447.96	1241.21	NC_006670.1_cdsid_XP_567216.1	CNA06320	NC_006670.1_cdsid_XP_567216.1	CNA06320	NC_006670.1_cdsid_XP_567216.1	583	86.05	NC_006670.1_cdsid_XP_567216.1	GGCATTTCTACATCCTCGACATCGAAATCCATCACACCTTCCATCG	hypothetical protein[Cryptococcus neoformans var. neoformans JEC21]	CNA06320	Chromosome 1NC_006670.1 (1717241..1718751, complement)	3253919	181.m08818	CNAG_00652	None	None
240	CNA06340	hypothetical protein[Cryptococcus neoformans var. neoformans JEC21]	0.000549186	0.00534203	0.0918432	0.000212275	0.02747	0.0182148	1.50875e-06	0.358441	1.66178	0.71123	4.63612	1.98423	0.427994	-0.129705	0.0873567	0.0335957	-1.35722	-1.50681	-1.58597	0.828864	0.57881	0.778568	-0.519358	-0.762689	-0.240227	2	3063.12	1097.95	5090.22	2178.58	NC_006670.1_cdsid_XP_567243.1	CNA06340	NC_006670.1_cdsid_XP_567243.1	CNA06340	NC_006670.1_cdsid_XP_567243.1	519	88.03	NC_006670.1_cdsid_XP_567243.1	TGCCAATCAGATGAGAATTTATCTGGGGGCTGGGTCGCCTTTCTA	hypothetical protein[Cryptococcus neoformans var. neoformans JEC21]	CNA06340	Chromosome 1NC_006670.1 (1724550..1725176)	3253987	181.m08859	CNAG_00654	YKL086W	SRX1
241	CNA06350	PRCDNA35[Cryptococcus neoformans var. neoformans JEC21]	0.562029	0.139718	0.132431	0.126669	0.123035	0.996514	0.0428825	0.807846	1.70368	1.69782	2.10892	2.10167	0.99656	-0.675337	-0.0529058	0.495512	-1.29698	-0.390449	0.326156	0.942494	0.73363	0.610121	0.816548	0.684969	0.786276	2	15969.2	12900.7	27206.5	27112.9	NC_006670.1_cdsid_XP_566980.1	CNA06350	NC_006670.1_cdsid_XP_566980.1	CNA06350	NC_006670.1_cdsid_XP_566980.1	69	89.68	NC_006670.1_cdsid_XP_566980.1; NC_006686.1_cdsid_XP_570246.1 (-13.06 -243.65 -95.7 76.28 caggccgccaaggtc); NC_006684.1_cdsid_XP_569094.1, NC_006682.1_cdsid_XP_568429.1 (-11.72 -285.63 -108.6 70.68 tcaggccgccaagg); NC_006684.1_cdsid_XP_569181.1 (-10.92 -347.86 -128.9 67.78 cgccaaggtcgaagttg); NC_006670.1_cdsid_XP_566439.1 (-10.92 -241.40 -92.8 68.51 caggccgccaagg); NC_006681.1_cdsid_XP_568028.1 (-…	CGACAAGATCGTCACTCTTACTCAGGCCGCCAAGGTCGAGGTTGA	PRCDNA35[Cryptococcus neoformans var. neoformans JEC21]	CNA06350	Chromosome 1NC_006670.1 (1725936..1726552, complement)	3253978	181.m08384	CNAG_00655	YDL081C	RPP1A
242	CNA06360	60s ribosomal protein l7[Cryptococcus neoformans var. neoformans JEC21]	7.19518e-05	0.0101153	0.00666521	0.011659	0.742648	0.0124892	1.31879e-06	0.542358	0.725695	0.53324	1.33804	0.983188	0.734799	-0.00406807	-0.0354211	0.0385329	-0.856096	-0.87454	-0.918113	-0.415541	-0.428749	-0.547003	-0.966811	-0.996755	-0.76867	1	47637.2	25836.4	34570.1	25402.1	NC_006670.1_cdsid_XP_566981.1	CNA06360	NC_006670.1_cdsid_XP_566981.1	CNA06360	NC_006670.1_cdsid_XP_566981.1	535	86.79	NC_006670.1_cdsid_XP_566981.1	CAACTCGGCAAGTTCGGTATTATCTGTCTTGAGGACCTCGTCCAC	60s ribosomal protein l7[Cryptococcus neoformans var. neoformans JEC21]	CNA06360	Chromosome 1NC_006670.1 (1726813..1728361)	3253977	181.m08385	CNAG_00656	YGL076C	RPL7A
243	CNA06400	chromatin remodeling-related protein[Cryptococcus neoformans var. neoformans JEC21]	0.639964	0.082512	0.206902	0.0789478	0.194015	0.55333	0.0392088	1.01571	0.66925	0.769099	0.6589	0.757205	1.1492	0.0205127	-0.0461513	0.0245517	0.0662497	-0.0488513	0.0474347	-0.296903	-0.580104	-0.930062	-0.173576	-0.20512	-0.854159	3	1661.12	1687.21	1111.7	1277.56	NC_006670.1_cdsid_XP_566985.1	CNA06400	NC_006670.1_cdsid_XP_566985.1	CNA06400	NC_006670.1_cdsid_XP_566985.1	1941	86.54	NC_006670.1_cdsid_XP_566985.1	GGTGGTCGTGCCGCTGACCAAGGTGGATAATAAAATTGAGATCAG	chromatin remodeling-related protein[Cryptococcus neoformans var. neoformans JEC21]	CNA06400	Chromosome 1NC_006670.1 (1735574..1738279)	3253968	181.m08390	CNAG_00661	None	None
244	CNA06420	hypothetical protein[Cryptococcus neoformans var. neoformans JEC21]	0.00190597	0.012666	0.231157	0.239456	0.129628	0.231097	0.00233543	2.18705	1.92827	1.41637	0.881674	0.647615	0.734529	0.0423997	-0.0300753	-0.0133263	1.21567	1.07715	1.09005	1.13944	0.892998	0.78645	0.915116	0.451859	-0.00637929	6	2874.25	6286.14	5542.32	4071	NC_006670.1_cdsid_XP_567211.1	CNA06420	NC_006670.1_cdsid_XP_567211.1	CNA06420	NC_006670.1_cdsid_XP_567211.1	993	86.89	NC_006670.1_cdsid_XP_567211.1	GTTGTTATTGGCCAAAGGCTTCTATGACAATGGACAACATCCGGGG	hypothetical protein[Cryptococcus neoformans var. neoformans JEC21]	CNA06420	Chromosome 1NC_006670.1 (1740379..1742108)	3253560	181.m08812	CNAG_00663	None	None
245	CNA06470	hypothetical protein[Cryptococcus neoformans var. neoformans JEC21]	0.761734	0.0451133	0.00613257	0.0575	0.00226678	0.0893383	7.12671e-05	0.986091	0.651451	0.492558	0.66064	0.499506	0.756094	0.0272566	-0.00672641	-0.0209564	0.10237	-0.0584384	-0.113356	-0.438609	-0.55608	-0.898722	-0.953542	-0.939658	-1.18457	3	3315.01	3268.9	2159.57	1632.84	NC_006670.1_cdsid_XP_566989.1	CNA06470	NC_006670.1_cdsid_XP_566989.1	CNA06470	NC_006670.1_cdsid_XP_566989.1	537	87.55	NC_006670.1_cdsid_XP_566989.1	ACTGTTGATCGACTCTTTGGCATCAGGTACGATGTCTGTGCCCTA	hypothetical protein[Cryptococcus neoformans var. neoformans JEC21]	CNA06470	Chromosome 1NC_006670.1 (1760021..1760654, complement)	3253951	181.m08395	CNAG_00669	None	None
246	CNA06490	cytoplasm protein[Cryptococcus neoformans var. neoformans JEC21]	0.0434831	0.00205379	0.00561808	0.322079	0.578711	0.0365755	0.000423265	1.36048	1.47648	1.3008	1.08527	0.956133	0.881013	0.0217533	-0.0805427	0.0553423	0.268624	0.539355	0.509397	0.631649	0.548831	0.503052	0.326129	0.367799	0.441876	6	2895.46	3939.22	4275.1	3766.42	NC_006670.1_cdsid_XP_566990.1	CNA06490	NC_006670.1_cdsid_XP_566990.1	CNA06490	NC_006670.1_cdsid_XP_566990.1	1950	86.3	NC_006670.1_cdsid_XP_566990.1	CATGGGGAGGTTACCTCAAGCAGAGAGGGACAATATGTATGAAGGT	cytoplasm protein[Cryptococcus neoformans var. neoformans JEC21]	CNA06490	Chromosome 1NC_006670.1 (1763390..1766160, complement)	3254023	181.m08396	CNAG_00671	YDR333C	None
247	CNA06520	hypothetical protein[Cryptococcus neoformans var. neoformans JEC21]	0.555419	0.107768	0.204675	0.160474	0.18926	0.109397	0.0283106	1.04748	1.4243	0.622967	1.35973	0.594728	0.437386	-0.0123662	0.0015538	0.0107188	0.235866	-0.0136482	-0.0376352	0.837627	0.316206	0.311184	-0.188596	-0.579792	-1.63316	2	594.437	622.663	846.654	370.315	NC_006670.1_cdsid_XP_567256.1	CNA06520	NC_006670.1_cdsid_XP_567256.1	CNA06520	NC_006670.1_cdsid_XP_567256.1	1631	90.43	NC_006670.1_cdsid_XP_567256.1	CAATGGTGGGCAAGGTCACTTCGGCGATGGGAAGCTTGCTTCTTG	hypothetical protein[Cryptococcus neoformans var. neoformans JEC21]	CNA06520	Chromosome 1NC_006670.1 (1769611..1772043, complement)	3253658	181.m08873	CNAG_00674	None	None
248	CNA06530	carnitine/acyl carnitine carrier[Cryptococcus neoformans var. neoformans JEC21]	0.0232093	0.180395	0.112201	0.101175	0.0335801	0.349543	0.00139699	1.56116	0.542464	0.705148	0.347474	0.451681	1.2999	-0.1779	-0.077233	0.22421	0.812512	0.583889	0.514338	-0.671186	-1.12993	-8.39739	-0.186523	-0.527772	-0.880715	3	337.183	526.397	182.909	237.764	NC_006670.1_cdsid_XP_566993.1	CNA06530	NC_006670.1_cdsid_XP_566993.1	CNA06530	NC_006670.1_cdsid_XP_566993.1	977	86.21	NC_006670.1_cdsid_XP_566993.1	CAGGTTTGGGTCCCACATTAATAAGGGCGGTACCTACCAATATGG	carnitine/acyl carnitine carrier[Cryptococcus neoformans var. neoformans JEC21]	CNA06530	Chromosome 1NC_006670.1 (1773311..1775506, complement)	3253706	181.m08399	CNAG_00675	None	None
249	CNA06570	hypothetical protein[Cryptococcus neoformans var. neoformans JEC21]	0.0251474	0.035351	0.0471565	0.606245	0.223859	0.540243	0.00516955	2.25567	2.09319	1.8118	0.927967	0.803219	0.865568	0.286312	-0.00197772	-0.355035	1.27964	1.1181	1.11678	1.32678	1.17438	0.59854	1.14742	0.851058	0.50223	6	96.2257	217.054	201.419	174.342	NC_006670.1_cdsid_XP_566997.1	CNA06570	NC_006670.1_cdsid_XP_566997.1	CNA06570	NC_006670.1_cdsid_XP_566997.1	201	90.38	NC_006670.1_cdsid_XP_566997.1	CAAAGACGGCTCGTTCACCTGCAAGCAGCATGGTAACGCCAACTG	hypothetical protein[Cryptococcus neoformans var. neoformans JEC21]	CNA06570	Chromosome 1NC_006670.1 (1787995..1788976)	3253922	181.m08403	CNAG_00679	None	None
250	CNA06580	myosin-like protein nuf2[Cryptococcus neoformans var. neoformans JEC21]	0.028875	0.0105654	0.00639121	0.0156913	0.00860865	0.113095	3.72053e-06	0.867755	0.456881	0.357111	0.52651	0.411535	0.781628	0.0536142	0.0125382	-0.0688318	-0.135957	-0.26326	-0.217601	-1.01512	-1.03798	-1.36273	-1.42429	-1.34079	-1.7182	1	2464.36	2138.46	1125.92	880.051	NC_006670.1_cdsid_XP_566998.1	CNA06580	NC_006670.1_cdsid_XP_566998.1	CNA06580	NC_006670.1_cdsid_XP_566998.1	996	88.46	NC_006670.1_cdsid_XP_566998.1	GACAATGCGACGACAAGCGGAGGATTACATGAACACCATGACGGT	myosin-like protein nuf2[Cryptococcus neoformans var. neoformans JEC21]	CNA06580	Chromosome 1NC_006670.1 (1789002..1790582, complement)	3253916	181.m08404	CNAG_00680	YOL069W	NUF2
251	CNA06590	mitotic chromosome condensation-related protein, putative[Cryptococcus neoformans var. neoformans JEC21]	0.0131375	0.000227884	0.000340021	0.000244787	0.000435791	0.106101	2.58296e-08	0.675199	0.207755	0.238929	0.307695	0.353865	1.15005	0.166213	-0.0493497	-0.133656	-0.465603	-0.575663	-0.665545	-2.16197	-2.28483	-2.36137	-2.02425	-1.98272	-2.19798	1	3735.16	2521.98	775.999	892.44	NC_006670.1_cdsid_XP_566999.1	CNA06590	NC_006670.1_cdsid_XP_566999.1	CNA06590	NC_006670.1_cdsid_XP_566999.1	2527	88.53	NC_006670.1_cdsid_XP_566999.1	ACGCTCAAATCCGTGTTAGCCTTGATATGCGCTGTCCGTGACAAG	mitotic chromosome condensation-related protein, putative[Cryptococcus neoformans var. neoformans JEC21]	CNA06590	Chromosome 1NC_006670.1 (1791111..1794688)	3253910	181.m08405	CNAG_00681	YDR325W	YCG1
252	CNA06610	kinesin[Cryptococcus neoformans var. neoformans JEC21]	0.0169094	0.488474	0.753425	0.0307704	0.1137	0.930261	0.0296535	1.49464	0.919076	0.956396	0.614916	0.639885	1.04061	0.0858454	0.112233	-0.221303	0.603275	0.469004	0.660466	0.0810244	-0.164372	-0.309104	0.239512	0.0276134	-0.579343	3	1144.83	1711.1	1052.18	1094.91	NC_006670.1_cdsid_XP_567001.1	CNA06610	NC_006670.1_cdsid_XP_567001.1	CNA06610	NC_006670.1_cdsid_XP_567001.1	4492	89.7	NC_006670.1_cdsid_XP_567001.1	GAGGTGCAGGTGATCAACTTGACGGGATCTTACGTGGCAACCAGC	kinesin[Cryptococcus neoformans var. neoformans JEC21]	CNA06610	Chromosome 1NC_006670.1 (1798637..1804972)	3253898	181.m08407	CNAG_00682	None	None
253	CNA06620	protein serine/threonine kinase[Cryptococcus neoformans var. neoformans JEC21]	0.396365	NaN	0.0185589	NaN	0.0132563	NaN	0.00320639	1.07867	0.638235	0.619901	0.591688	0.574691	0.971274	0.120727	0.00461832	-0.136837	0.264923	0.00642662	0.042598	-0.647841	-7.75754	-7.75754	-0.455548	-0.895232	-0.754359	3	216.397	233.42	138.112	134.145	NC_006670.1_cdsid_XP_567218.1	CNA06620	NC_006670.1_cdsid_XP_567218.1	CNA06620	NC_006670.1_cdsid_XP_567218.1	2181	86.52	NC_006670.1_cdsid_XP_567218.1	GGTGCAAGACGCTTTACGACATCCTTATCTAACCGAGCCTATTCCA	protein serine/threonine kinase[Cryptococcus neoformans var. neoformans JEC21]	CNA06620	Chromosome 1NC_006670.1 (1805964..1808954)	3253491	181.m08823	CNAG_00683	YLL019C	KNS1
254	CNA06640	Pre-mRNA splicing factor RNA helicase PRP28[Cryptococcus neoformans var. neoformans JEC21]	0.803362	0.0154579	0.0782376	0.107197	0.205161	0.288224	0.0259462	1.08549	1.83867	1.52259	1.69387	1.40268	0.828093	-0.223659	-0.0306137	0.219841	-0.256545	-0.112005	0.579252	1.08762	0.670885	0.84699	0.880262	0.627898	0.240934	2	4860.17	5275.66	8936.26	7400.06	NC_006670.1_cdsid_XP_567003.1	CNA06640	NC_006670.1_cdsid_XP_567003.1	CNA06640	NC_006670.1_cdsid_XP_567003.1	2118	90.81	NC_006670.1_cdsid_XP_567003.1	TAAGATGAGCAAGATGAATCCCGAGTTGGCGCGGCATGAGGCAGC	Pre-mRNA splicing factor RNA helicase PRP28[Cryptococcus neoformans var. neoformans JEC21]	CNA06640	Chromosome 1NC_006670.1 (1810392..1812909)	3253868	181.m08409	CNAG_00685	YDR243C	PRP28
255	CNA06670	beta-1,4-mannosyltransferase[Cryptococcus neoformans var. neoformans JEC21]	0.360425	0.149508	0.323489	0.0502676	0.113442	0.298806	0.0429775	0.940237	1.09599	1.0553	1.16566	1.12238	0.962871	-0.112374	0.0213147	0.0841347	-0.0271223	-0.208889	-0.0378128	0.195148	0.134844	0.0637347	0.0602617	0.0544087	0.117449	2	4315.44	4057.53	4729.69	4554.08	NC_006670.1_cdsid_XP_567006.1	CNA06670	NC_006670.1_cdsid_XP_567006.1	CNA06670	NC_006670.1_cdsid_XP_567006.1	1435	86.75	NC_006670.1_cdsid_XP_567006.1	GACGTCGGAGAGGATGAATGGTCCAATTGGGATGATAACTGGGAT	beta-1,4-mannosyltransferase[Cryptococcus neoformans var. neoformans JEC21]	CNA06670	Chromosome 1NC_006670.1 (1820494..1822405)	3253851	181.m08413	CNAG_00689	YBR110W	ALG1
256	CNA06740	hypothetical protein[Cryptococcus neoformans var. neoformans JEC21]	0.00349385	0.235409	0.450276	0.0351712	0.0749878	0.142849	0.00279579	2.09333	0.737419	1.18825	0.35227	0.567637	1.61137	-0.0692523	-0.0924723	0.1492	1.01891	0.909537	1.24803	0.0156952	-0.542055	-0.958684	0.506991	0.364306	-0.223617	3	1248.43	2613.39	920.619	1483.46	NC_006670.1_cdsid_XP_567220.1	CNA06740	NC_006670.1_cdsid_XP_567220.1	CNA06740	NC_006670.1_cdsid_XP_567220.1	1586	86.13	NC_006670.1_cdsid_XP_567220.1	GGTCACGTACCTTTGTACCGGGATATTTTCAAGTTTGGAGAGCGTG	hypothetical protein[Cryptococcus neoformans var. neoformans JEC21]	CNA06740	Chromosome 1NC_006670.1 (1835962..1837942, complement)	3253488	181.m08825	CNAG_00695	None	None
257	CNA06760	galactose metabolism-related protein[Cryptococcus neoformans var. neoformans JEC21]	0.00160713	0.0362352	0.00233071	0.00204328	0.333553	0.00362851	4.73406e-06	0.521667	0.815506	0.552937	1.56327	1.05994	0.678029	0.131575	-0.0409102	-0.100871	-0.845079	-1.00733	-0.969013	-0.21657	-0.351827	-0.317756	-0.761067	-0.862179	-0.947224	2	7357.39	3838.11	5999.99	4068.17	NC_006670.1_cdsid_XP_566907.1	CNA06760	NC_006670.1_cdsid_XP_566907.1	CNA06760	NC_006670.1_cdsid_XP_566907.1	1075	86.68	NC_006670.1_cdsid_XP_566907.1	GATCTCTGGAACTTCCAAACAAGACATCCCAACGGCTACTCCTCT	galactose metabolism-related protein[Cryptococcus neoformans var. neoformans JEC21]	CNA06760	Chromosome 1NC_006670.1 (1843723..1845826, complement)	3253243	181.m08420	CNAG_00697	YBR019C	GAL10
258	CNA06790	purine nucleotide biosynthesis-related protein, putative[Cryptococcus neoformans var. neoformans JEC21]	0.828039	0.0293085	0.136496	0.0309445	0.150423	0.0942964	0.00560015	0.920154	0.256816	0.526878	0.279101	0.572597	2.05157	-0.693305	-0.0399589	0.494551	-0.701392	-0.257595	0.388469	-1.4648	-1.96361	-2.71996	-1.06316	-0.840949	-0.87892	3	2120.9	1951.56	544.682	1117.46	NC_006670.1_cdsid_XP_566910.1	CNA06790	NC_006670.1_cdsid_XP_566910.1	CNA06790	NC_006670.1_cdsid_XP_566910.1	1723	86.2	NC_006670.1_cdsid_XP_566910.1	CCAAGCGGAAGTATCATGGACAAGGAGTGTATTAAAGCTGCGGATG	purine nucleotide biosynthesis-related protein, putative[Cryptococcus neoformans var. neoformans JEC21]	CNA06790	Chromosome 1NC_006670.1 (1853912..1856030)	3253233	181.m08423	CNAG_00700	YMR120C	ADE17
259	CNA06820	PRCDNA87[Cryptococcus neoformans var. neoformans JEC21]	0.00515856	0.327543	0.00491801	0.060824	0.000636842	0.3908	0.000868799	0.644645	1.27497	1.48983	1.97778	2.31109	1.16852	0.103158	-0.0116409	-0.0986379	-0.53704	-0.618227	-0.753213	-0.0446419	0.217915	0.759007	0.477607	0.64519	0.597522	2	63499.1	40934.4	80959.4	94602.9	NC_006670.1_cdsid_XP_566913.1	CNA06820	NC_006670.1_cdsid_XP_566913.1	CNA06820	NC_006670.1_cdsid_XP_566913.1	322	87.94	NC_006670.1_cdsid_XP_566913.1	GTTGAGGGTGTCACCAGCTTCAAGGGTCTTCAAACCGTTGTTGTT	PRCDNA87[Cryptococcus neoformans var. neoformans JEC21]	CNA06820	Chromosome 1NC_006670.1 (1862896..1863906, complement)	3253203	181.m08426	CNAG_00703	YDL075W	RPL31A
260	CNA06850	RNA-binding protein rnp24[Cryptococcus neoformans var. neoformans JEC21]	0.0690212	0.0281926	0.0644725	0.0100981	0.122853	0.0113838	0.000555463	0.87288	1.32337	0.647493	1.5161	0.74179	0.489276	-0.00201628	0.0812777	-0.0839943	-0.112899	-0.188405	-0.292765	0.225218	0.458039	0.513478	-0.550011	-0.419178	-0.966871	2	4226.42	3689.16	5593.12	2736.58	NC_006670.1_cdsid_XP_566915.1	CNA06850	NC_006670.1_cdsid_XP_566915.1	CNA06850	NC_006670.1_cdsid_XP_566915.1	1300	86.78	NC_006670.1_cdsid_XP_566915.1	GAGAACGTTGCGATTGTGGAAGGTGCAGGACAGAAAATCACTTTCG	RNA-binding protein rnp24[Cryptococcus neoformans var. neoformans JEC21]	CNA06850	Chromosome 1NC_006670.1 (1871430..1873072)	3253221	181.m08428	CNAG_00706	YNL175C	NOP13
261	CNA06900	hypothetical protein[Cryptococcus neoformans var. neoformans JEC21]	0.00491083	0.017623	0.00452919	0.108634	0.873533	0.116151	0.000293068	2.5687	1.86912	2.50641	0.727653	0.975752	1.34096	0.0691468	-0.23752	0.141043	1.25912	1.16376	1.61927	1.00352	1.06641	0.592894	1.42778	1.4544	1.06246	6	1745.88	4484.64	3263.26	4375.89	NC_006670.1_cdsid_XP_566919.1	CNA06900	NC_006670.1_cdsid_XP_566919.1	CNA06900	NC_006670.1_cdsid_XP_566919.1	161	87.23	NC_006670.1_cdsid_XP_566919.1	CGTGGAAAGGTGAAGCAAGCTATTACAACTACCAAGGGGACGAGG	hypothetical protein[Cryptococcus neoformans var. neoformans JEC21]	CNA06900	Chromosome 1NC_006670.1 (1880969..1881564)	3253226	181.m08432	CNAG_00711	None	None
262	CNA06920	hypothetical protein[Cryptococcus neoformans var. neoformans JEC21]	0.0216372	0.648333	0.0241444	0.0364841	0.145446	0.0336117	0.000891942	1.27691	1.03656	1.36915	0.811771	1.07224	1.32086	0.111191	0.00895756	-0.130282	0.430844	0.317359	0.306454	0.121664	0.122565	-0.100018	0.486864	0.425841	0.446466	6	7107.42	9075.54	7367.26	9731.12	NC_006670.1_cdsid_XP_567009.1	CNA06920	NC_006670.1_cdsid_XP_567009.1	CNA06920	NC_006670.1_cdsid_XP_567009.1	1289	87.58	NC_006670.1_cdsid_XP_567009.1	CGTTGATGACGGTGCAGAGATTGATGAGCCAACACTGGTCAAAGT	hypothetical protein[Cryptococcus neoformans var. neoformans JEC21]	CNA06920	Chromosome 1NC_006670.1 (1884512..1886307)	3253702	181.m08435	CNAG_00713	YPR036W	VMA13
263	CNA06950	electron carrier[Cryptococcus neoformans var. neoformans JEC21]	8.44068e-05	0.000877052	0.00453107	0.000693092	0.233831	0.0126918	2.28694e-07	0.654028	0.828743	0.618593	1.26714	0.945821	0.746423	-0.0237278	0.0145962	0.00883625	-0.644442	-0.607098	-0.58678	-0.296084	-0.276507	-0.240962	-0.769288	-0.701175	-0.612636	2	48627.9	31804	40300.1	30080.9	NC_006670.1_cdsid_XP_567012.1	CNA06950	NC_006670.1_cdsid_XP_567012.1	CNA06950	NC_006670.1_cdsid_XP_567012.1	147	90.69	NC_006670.1_cdsid_XP_567012.1	TCAAGCCGAGGGTTTCTCTTACACTGCCGCCAACGTCAACAAGGG	electron carrier[Cryptococcus neoformans var. neoformans JEC21]	CNA06950	Chromosome 1NC_006670.1 (1889016..1890005)	3253583	181.m08438	CNAG_00716	YEL039C	CYC7
264	CNA06990	recombinase[Cryptococcus neoformans var. neoformans JEC21]	9.26139e-06	0.00217889	0.00504351	0.847322	0.765443	0.874745	3.31925e-07	9.18895	9.49031	9.94165	1.0328	1.08191	1.04756	0.00878697	0.062627	-0.074722	3.17773	3.1563	3.26343	3.48109	3.23807	2.97622	3.58067	3.42872	2.82626	5	1529.87	14057.9	14519	15209.5	NC_006670.1_cdsid_XP_567016.1	CNA06990	NC_006670.1_cdsid_XP_567016.1	CNA06990	NC_006670.1_cdsid_XP_567016.1	943	90.85	NC_006670.1_cdsid_XP_567016.1	ATGGCTCACGCGTCTACTACTCGACTCAACTTGCGAAAGGGCCGT	recombinase[Cryptococcus neoformans var. neoformans JEC21]	CNA06990	Chromosome 1NC_006670.1 (1899215..1900784)	3253615	181.m08442	CNAG_00720	YER095W	RAD51
265	CNA07030	ATP-dependent RNA helicase prh1[Cryptococcus neoformans var. neoformans JEC21]	0.0489607	0.0411667	0.00104254	0.726693	0.00248109	0.00338739	1.41496e-05	0.740034	0.713949	0.339468	0.964752	0.45872	0.47548	0.183157	-0.0603613	-0.143037	-0.274228	-0.450695	-0.596147	-0.660936	-0.308925	-0.510179	-1.45747	-1.52692	-1.70249	1	3059.42	2264.07	2184.27	1038.57	NC_006670.1_cdsid_XP_567020.1	CNA07030	NC_006670.1_cdsid_XP_567020.1	CNA07030	NC_006670.1_cdsid_XP_567020.1	2379	89.94	NC_006670.1_cdsid_XP_567020.1	AGAGGTACCATGGTTCGCGAAAGCTGGTACTAGTGTAGCTGCGCC	ATP-dependent RNA helicase prh1[Cryptococcus neoformans var. neoformans JEC21]	CNA07030	Chromosome 1NC_006670.1 (1905901..1908927, complement)	3253863	181.m08446	CNAG_07381	None	None
266	CNA07040	hypothetical protein[Cryptococcus neoformans var. neoformans JEC21]	0.54786	0.0869004	0.0603991	0.15991	0.0857416	0.4029	0.0225182	0.838843	0.543997	0.44895	0.648509	0.535201	0.825279	-0.4678	-0.124361	0.443102	-0.746726	-0.254436	0.114048	-0.626983	-0.766902	-1.33357	-1.3197	-0.954772	-1.21656	3	5258.61	4411.15	2860.67	2360.85	NC_006670.1_cdsid_XP_567021.1	CNA07040	NC_006670.1_cdsid_XP_567021.1	CNA07040	NC_006670.1_cdsid_XP_567021.1	1283	86.95	NC_006670.1_cdsid_XP_567021.1	GCGTACAAAGGTTGCTAGAGAGGTTTAAGAAGTCGCAGCCTGAGT	hypothetical protein[Cryptococcus neoformans var. neoformans JEC21]	CNA07040	Chromosome 1NC_006670.1 (1909189..1910655, complement)	3253819	181.m08447	CNAG_07382	None	None
267	CNA07060	iron ion homeostasis-related protein[Cryptococcus neoformans var. neoformans JEC21]	0.886315	0.0112568	0.0125147	0.0733091	0.0964413	0.289897	0.00393467	1.03766	0.613074	0.675543	0.590822	0.651023	1.10189	-0.0760596	-0.102786	0.163655	-0.324382	0.0806464	0.329818	-0.668908	-0.575533	-0.891104	-0.507279	-0.690925	-0.507127	3	670.675	695.935	411.174	453.07	NC_006670.1_cdsid_XP_567023.1	CNA07060	NC_006670.1_cdsid_XP_567023.1	CNA07060	NC_006670.1_cdsid_XP_567023.1	1417	88.93	NC_006670.1_cdsid_XP_567023.1	GAGGAGCTTTTATCGGATGGAACTAGCGCTACGAGGAAGGCCGTG	iron ion homeostasis-related protein[Cryptococcus neoformans var. neoformans JEC21]	CNA07060	Chromosome 1NC_006670.1 (1915274..1917300, complement)	3253814	181.m08449	CNAG_00727	YPL224C	MMT2
268	CNA07090	ABC transporter[Cryptococcus neoformans var. neoformans JEC21]	0.0290167	0.010942	0.113005	0.00343285	0.0150024	0.326217	0.000352976	1.42859	0.58046	0.697177	0.406317	0.488018	1.20108	0.0998446	0.0486606	-0.161592	0.488748	0.692657	0.340601	-0.690649	-0.668157	-1.02182	-0.478928	-0.265351	-0.883567	3	2420.08	3457.3	1404.76	1687.23	NC_006670.1_cdsid_XP_567026.1	CNA07090	NC_006670.1_cdsid_XP_567026.1	CNA07090	NC_006670.1_cdsid_XP_567026.1	4501	86.17	NC_006670.1_cdsid_XP_567026.1	GCCTTCTTCACTCCTTTGGAAATCAGTTTCTCAACCAGGTGGAGAG	ABC transporter[Cryptococcus neoformans var. neoformans JEC21]	CNA07090	Chromosome 1NC_006670.1 (1924524..1930832)	3253705	181.m08452	CNAG_00730	None	None
269	CNA07110	hypothetical protein[Cryptococcus neoformans var. neoformans JEC21]	0.0481165	0.0654523	0.770766	0.514272	0.091027	0.13305	0.0353951	1.40885	1.31782	1.04686	0.935386	0.743059	0.794387	-0.242782	0.125402	0.0895983	0.300346	0.523548	0.63934	0.531878	0.393468	0.255912	-0.00843169	0.330353	-0.169623	2	1073.44	1512.32	1414.6	1123.74	NC_006670.1_cdsid_XP_567028.1	CNA07110	NC_006670.1_cdsid_XP_567028.1	CNA07110	NC_006670.1_cdsid_XP_567028.1	1611	89.99	NC_006670.1_cdsid_XP_567028.1	TTGGGAAGTAGGGAGAGGGGGATTGATTACGAAGGCCTGGCGATG	hypothetical protein[Cryptococcus neoformans var. neoformans JEC21]	CNA07110	Chromosome 1NC_006670.1 (1940458..1943020)	3253565	181.m08827	CNAG_00733	None	None
270	CNA07130	succinate-semialdehyde dehydrogenase [NAD(P)+], putative[Cryptococcus neoformans var. neoformans JEC21]	0.0101148	0.164042	0.0305122	0.278612	0.0748933	0.0333507	0.000805403	0.715774	0.823113	0.437621	1.14996	0.611396	0.531666	-0.0548581	-0.0345781	0.0854159	-0.482206	-0.520334	-0.445699	-0.0803711	-0.521488	-0.274264	-0.806599	-1.35385	-1.51504	3	5995.57	4291.47	4935.04	2623.79	NC_006670.1_cdsid_XP_567032.1	CNA07130	NC_006670.1_cdsid_XP_567032.1	CNA07130	NC_006670.1_cdsid_XP_567032.1	1701	87.1	NC_006670.1_cdsid_XP_567032.1	CAAAGTCTCTCTCGCGCAGGGAGTAACTTTTGGGATTGACGCATA	succinate-semialdehyde dehydrogenase [NAD(P)+], putative[Cryptococcus neoformans var. neoformans JEC21]	CNA07130	Chromosome 1NC_006670.1 (1944539..1946847, complement)	3253521	181.m08456	CNAG_00735	None	None
271	CNA07140	exocyst protein[Cryptococcus neoformans var. neoformans JEC21]	0.0228969	0.285441	0.0134866	0.00462297	0.0418415	0.000458425	1.67378e-05	1.32337	0.922984	1.60843	0.697448	1.2154	1.74265	0.107326	0.0320528	-0.151515	0.503034	0.386434	0.31704	-0.0521332	-0.19156	-0.106585	0.671263	0.733965	0.650428	6	3604.16	4769.65	3326.58	5797.05	NC_006670.1_cdsid_XP_567033.1	CNA07140	NC_006670.1_cdsid_XP_567033.1	CNA07140	NC_006670.1_cdsid_XP_567033.1	2421	87	NC_006670.1_cdsid_XP_567033.1	GGCGACAGGAATGGAGACTCTCTGCTTAAGAGCGCCAAAAGATTA	exocyst protein[Cryptococcus neoformans var. neoformans JEC21]	CNA07140	Chromosome 1NC_006670.1 (1947116..1950618, complement)	3253505	181.m08457	CNAG_00736	None	None
272	CNA07190	hypothetical protein[Cryptococcus neoformans var. neoformans JEC21]	0.074542	0.0456891	0.0992307	0.197662	0.171697	0.286388	0.0254231	0.882118	0.798354	0.641679	0.905042	0.727431	0.803753	0.0167553	-0.0228857	0.00584031	-0.213447	-0.252761	-0.0822407	-0.185033	-0.399054	-0.40149	-0.32057	-0.599826	-1.1064	3	2199.77	1940.46	1756.19	1411.55	NC_006670.1_cdsid_XP_567036.1	CNA07190	NC_006670.1_cdsid_XP_567036.1	CNA07190	NC_006670.1_cdsid_XP_567036.1	5098	86.93	NC_006670.1_cdsid_XP_567036.1	ATCGAAGTTCCGATGTGGATTCAGAGAGCTCTCGGTAATATGAGGGC	hypothetical protein[Cryptococcus neoformans var. neoformans JEC21]	CNA07190	Chromosome 1NC_006670.1 (1959137..1964919, complement)	3253489	181.m08461	CNAG_00740	YBR289W	SNF5
273	CNA07230	alpha-1,6-mannosyltransferase[Cryptococcus neoformans var. neoformans JEC21]	0.25115	0.0117	0.324575	0.00958846	0.466858	0.112459	0.0339795	0.910985	1.42486	0.769254	1.56409	0.84442	0.539879	-0.0477295	-0.0650125	0.106489	-0.182888	-0.249566	0.0155915	0.655596	0.433472	0.431722	-0.00322554	-0.228111	-1.13213	2	4775.39	4350.31	6804.28	3673.49	NC_006670.1_cdsid_XP_567041.1	CNA07230	NC_006670.1_cdsid_XP_567041.1	CNA07230	NC_006670.1_cdsid_XP_567041.1	1620	90.9	NC_006670.1_cdsid_XP_567041.1	TGGTTTCTCACCTGGAGTGGGCAACTTTGGCTCCCAGCATCGAAC	alpha-1,6-mannosyltransferase[Cryptococcus neoformans var. neoformans JEC21]	CNA07230	Chromosome 1NC_006670.1 (1972701..1974712, complement)	3253841	181.m08465	CNAG_00744	YGL038C	OCH1
274	CNA07260	succinate-CoA ligase (ADP-forming)[Cryptococcus neoformans var. neoformans JEC21]	0.0081998	0.00330619	0.00560991	0.0746733	0.00311769	0.00743331	3.11944e-06	0.727199	0.619504	0.363349	0.851905	0.499655	0.586515	0.0691222	0.0168442	-0.0905298	-0.348994	-0.514949	-0.521499	-0.58934	-0.677865	-0.814067	-1.29162	-1.47383	-1.63698	1	18978.9	13801.5	11757.5	6895.97	NC_006670.1_cdsid_XP_567043.1	CNA07260	NC_006670.1_cdsid_XP_567043.1	CNA07260	NC_006670.1_cdsid_XP_567043.1	1104	87.33	NC_006670.1_cdsid_XP_567043.1	GGAACTCCACCTCGAGATTCCTCTTGTCGTCAGGTTACAGGGTAC	succinate-CoA ligase (ADP-forming)[Cryptococcus neoformans var. neoformans JEC21]	CNA07260	Chromosome 1NC_006670.1 (1984619..1986773)	3253744	181.m08467	CNAG_00747	YGR244C	LSC2
275	CNA07310	hypothetical protein[Cryptococcus neoformans var. neoformans JEC21]	0.609628	0.00567379	0.0821315	0.00292302	0.0284373	0.0065651	9.71457e-05	0.92632	0.414052	0.686581	0.446986	0.741192	1.6582	0.0189574	0.227426	-0.293309	-0.0379896	-0.0120826	-0.298159	-1.41424	-1.10325	-1.31659	-0.6544	-0.51832	-0.461522	3	920.603	852.773	381.177	632.069	NC_006670.1_cdsid_XP_567222.1	CNA07310	NC_006670.1_cdsid_XP_567222.1	CNA07310	NC_006670.1_cdsid_XP_567222.1	1351	86.56	NC_006670.1_cdsid_XP_567222.1	GTAGTTAGTGCAGGTGACGAAGGCATTAGCATGATTTGGCGGATC	hypothetical protein[Cryptococcus neoformans var. neoformans JEC21]	CNA07310	Chromosome 1NC_006670.1 (1999989..2001721)	3253484	181.m08829	CNAG_00752	None	None
276	CNA07330	hypothetical protein[Cryptococcus neoformans var. neoformans JEC21]	0.10735	0.196652	0.00265141	0.535561	0.00363021	0.00313177	2.21676e-05	0.829678	0.870812	0.409774	1.04958	0.493895	0.470565	0.182373	-0.087755	-0.113621	-0.160906	-0.258939	-0.398079	-0.166081	-0.101021	-0.342264	-1.18392	-1.20137	-1.49693	3	15373.7	12755.2	13387.6	6299.74	NC_006670.1_cdsid_XP_567049.1	CNA07330	NC_006670.1_cdsid_XP_567049.1	CNA07330	NC_006670.1_cdsid_XP_567049.1	1693	86.67	NC_006670.1_cdsid_XP_567049.1	CTTGACATCACATTCCGAAGAGATCCTACCAACTTCCGACCACGT	hypothetical protein[Cryptococcus neoformans var. neoformans JEC21]	CNA07330	Chromosome 1NC_006670.1 (2004705..2007166, complement)	3253524	181.m08473	CNAG_00754	YDR091C	RLI1
277	CNA07400	cytoplasm protein[Cryptococcus neoformans var. neoformans JEC21]	0.345326	0.00899576	0.0222841	0.00337962	0.0230517	0.00238204	6.35609e-06	0.896876	1.70367	0.594391	1.89955	0.662735	0.34889	0.129831	0.0681088	-0.221803	0.00401685	-0.210721	-0.279747	0.63127	0.828023	0.837393	-0.694479	-0.756351	-0.802763	2	2505.95	2247.53	4269.3	1489.51	NC_006670.1_cdsid_XP_567056.1	CNA07400	NC_006670.1_cdsid_XP_567056.1	CNA07400	NC_006670.1_cdsid_XP_567056.1	1505	90.48	NC_006670.1_cdsid_XP_567056.1	TGGGTGATTGGACGCCGAGACATAATCCACCAAGACCAAGGCCTG	cytoplasm protein[Cryptococcus neoformans var. neoformans JEC21]	CNA07400	Chromosome 1NC_006670.1 (2028767..2030738)	3253746	181.m08480	CNAG_00762	YIL103W	DPH1
278	CNA07420	hypothetical protein[Cryptococcus neoformans var. neoformans JEC21]	0.0656848	0.00466047	0.00426057	0.018823	0.00177405	0.000571182	1.85224e-06	1.16765	1.46211	0.622437	1.25218	0.53307	0.425712	0.0443899	0.0643909	-0.115426	0.296124	0.253229	0.115337	0.458923	0.588959	0.592304	-0.560882	-0.718176	-0.782003	2	2188.27	2555.13	3199.49	1362.06	NC_006670.1_cdsid_XP_567058.1	CNA07420	NC_006670.1_cdsid_XP_567058.1	CNA07420	NC_006670.1_cdsid_XP_567058.1	2441	89.41	NC_006670.1_cdsid_XP_567058.1	CACTTTCACCTTCTCCTGCGCCCTCTTTAGAACCCGAGCGACATG	hypothetical protein[Cryptococcus neoformans var. neoformans JEC21]	CNA07420	Chromosome 1NC_006670.1 (2032686..2035631)	3253944	181.m08483	CNAG_00764	YJL033W	HCA4
279	CNA07450	hypothetical protein[Cryptococcus neoformans var. neoformans JEC21]	0.116354	0.00800105	0.00677202	0.0419514	0.0363787	0.926234	0.000741918	1.48887	2.93754	2.98579	1.97301	2.00541	1.01642	-0.129838	-0.186034	0.271481	0.217848	0.474915	0.936415	1.91998	1.34113	1.31902	1.91523	1.30969	1.43655	6	1755.95	2614.38	5158.18	5242.9	NC_006670.1_cdsid_XP_567060.1	CNA07450	NC_006670.1_cdsid_XP_567060.1	CNA07450	NC_006670.1_cdsid_XP_567060.1	1964	90.29	NC_006670.1_cdsid_XP_567060.1	ATGTTGACGTGTCGTCTGCCTTGAGGGGACATATGGAGCTGCAGG	hypothetical protein[Cryptococcus neoformans var. neoformans JEC21]	CNA07450	Chromosome 1NC_006670.1 (2038771..2041553, complement)	3253917	181.m08485	CNAG_00766	None	None
280	CNA07490	ribosomal protein L35[Cryptococcus neoformans var. neoformans JEC21]	0.367631	0.0217695	0.113515	0.103772	0.0790635	0.0125346	0.00363339	0.909336	0.711691	1.22321	0.78265	1.34517	1.71874	0.111992	-0.109884	-0.0106885	-0.0707435	-0.382006	0.0121965	-0.315145	-0.614425	-0.560401	0.0954895	0.269708	0.480934	3	7153.06	6504.53	5090.77	8749.71	NC_006670.1_cdsid_XP_567099.1	CNA07490	NC_006670.1_cdsid_XP_567099.1	CNA07490	NC_006670.1_cdsid_XP_567099.1	321	86.94	NC_006670.1_cdsid_XP_567099.1	CACCGAGAAGCAGCACAAGAAGAACATCCACTTCCCTAAGAGGAA	ribosomal protein L35[Cryptococcus neoformans var. neoformans JEC21]	CNA07490	Chromosome 1NC_006670.1 (2052715..2053562, complement)	3253662	181.m08490	CNAG_00771	YDL191W	RPL35A
281	CNA07500	uv excision repair protein rhp23[Cryptococcus neoformans var. neoformans JEC21]	0.0465793	0.43945	0.00394441	0.0765979	0.0152617	0.00381957	0.000193037	1.28604	1.06979	1.71973	0.831848	1.33723	1.60754	0.139187	0.00354403	-0.158016	0.266349	0.313677	0.498238	0.234626	0.0125655	0.0342445	0.71508	0.759526	0.867654	6	9802.13	12605.9	10486.2	16857.1	NC_006670.1_cdsid_XP_567100.1	CNA07500	NC_006670.1_cdsid_XP_567100.1	CNA07500	NC_006670.1_cdsid_XP_567100.1	1144	87.63	NC_006670.1_cdsid_XP_567100.1	CAGGCATACATGCTTTGCGACAAGAACGAAGAATTGGCTGCCAAC	uv excision repair protein rhp23[Cryptococcus neoformans var. neoformans JEC21]	CNA07500	Chromosome 1NC_006670.1 (2053921..2055702)	3253530	181.m08491	CNAG_00772	YEL037C	RAD23
282	CNA07520	d-3-phosphoglycerate dehydrogenase 2[Cryptococcus neoformans var. neoformans JEC21]	0.001508	0.000452359	0.00812418	0.043591	0.209655	0.0834135	1.96957e-06	0.440916	0.502319	0.381719	1.13926	0.865742	0.759914	-0.00685279	-0.0752568	0.0780162	-1.19635	-1.19006	-1.15815	-1.05816	-1.00023	-0.924693	-1.58964	-1.42712	-1.18105	1	13836.4	6100.67	6950.27	5281.61	NC_006670.1_cdsid_XP_567102.1	CNA07520	NC_006670.1_cdsid_XP_567102.1	CNA07520	NC_006670.1_cdsid_XP_567102.1	1402	90.51	NC_006670.1_cdsid_XP_567102.1	GACTCCAAGGGTGACATTGCGTACTTGATGGCCGACATCAGCGGT	d-3-phosphoglycerate dehydrogenase 2[Cryptococcus neoformans var. neoformans JEC21]	CNA07520	Chromosome 1NC_006670.1 (2057313..2059414, complement)	3253537	181.m08493	CNAG_00774	YER081W	SER3
283	CNA07530	57.7 kda trp-asp repeats containing protein[Cryptococcus neoformans var. neoformans JEC21]	0.713198	0.0551662	0.019642	0.00374409	0.00126975	0.000129196	5.8846e-06	0.959041	1.39544	0.554151	1.45504	0.577818	0.397115	0.129004	0.0799654	-0.235368	0.0418384	-0.0845526	-0.144616	0.412297	0.490778	0.536372	-0.779411	-0.878924	-0.899494	2	5062.39	4855.04	7064.28	2805.33	NC_006670.1_cdsid_XP_567103.1	CNA07530	NC_006670.1_cdsid_XP_567103.1	CNA07530	NC_006670.1_cdsid_XP_567103.1	1513	88.21	NC_006670.1_cdsid_XP_567103.1	TTAAGAGGGGCACTGGATATGACATTGTCACAGGCCGCTTTAGGG	57.7 kda trp-asp repeats containing protein[Cryptococcus neoformans var. neoformans JEC21]	CNA07530	Chromosome 1NC_006670.1 (2059888..2061649)	3253546	181.m08494	CNAG_00775	YMR093W	UTP15
284	CNA07540	88 kDa immunoreactive mannoprotein MP88[Cryptococcus neoformans var. neoformans JEC21]	0.53502	0.367056	0.0160179	0.57406	0.0417147	0.0513596	0.00344119	0.959285	0.908282	0.626689	0.946833	0.653288	0.689972	0.101923	-0.1272	0.0160548	0.0350668	-0.0829622	-0.137438	-0.0262932	-0.0310032	-0.38804	-0.442794	-0.816956	-0.794055	3	14543.1	13951	13209.3	9114.02	NC_006670.1_cdsid_XP_567104.1	CNA07540	NC_006670.1_cdsid_XP_567104.1	CNA07540	NC_006670.1_cdsid_XP_567104.1	834	89.12	NC_006670.1_cdsid_XP_567104.1	CTCTGTCGGTAATGGTATCGCCTCTCTTGCTCTTTCCAACGCCGG	88 kDa immunoreactive mannoprotein MP88[Cryptococcus neoformans var. neoformans JEC21]	CNA07540	Chromosome 1NC_006670.1 (2063489..2065563)	3253568	181.m08495	CNAG_00776	None	None
285	CNA07550	regulation of transcription from Pol II promoter-related protein[Cryptococcus neoformans var. neoformans JEC21]	0.177488	0.442168	0.0305942	0.09539	0.210727	0.0235336	0.00518026	1.18157	0.93748	1.36404	0.793419	1.15443	1.45501	-0.0413154	-0.106265	0.136509	0.0280676	0.249633	0.418095	-0.170481	-0.178836	0.0572486	0.376567	0.478112	0.486415	3	3858.72	4559.35	3617.48	5263.46	NC_006670.1_cdsid_XP_567105.1	CNA07550	NC_006670.1_cdsid_XP_567105.1	CNA07550	NC_006670.1_cdsid_XP_567105.1	4753	90.3	NC_006670.1_cdsid_XP_567105.1	ATGGGTCAGCCGAGGTATGATTATATGCAGCCTGGGAACGCAGGG	regulation of transcription from Pol II promoter-related protein[Cryptococcus neoformans var. neoformans JEC21]	CNA07550	Chromosome 1NC_006670.1 (2065946..2071308)	3253575	181.m08496	CNAG_00777	YNL278W	CAF120
286	CNA07590	Sm-like protein[Cryptococcus neoformans var. neoformans JEC21]	0.00392857	0.644691	0.756756	0.0250224	0.0582681	0.986998	0.00415706	1.25627	0.979272	0.980415	0.77951	0.78042	1.00117	0.0198435	-0.0636	0.0416315	0.338216	0.281467	0.366447	0.0715095	-0.0988965	-0.0690695	-0.0638675	0.131406	-0.16944	3	3218.18	4042.89	3151.47	3155.15	NC_006670.1_cdsid_XP_567109.1	CNA07590	NC_006670.1_cdsid_XP_567109.1	CNA07590	NC_006670.1_cdsid_XP_567109.1	158	89.89	NC_006670.1_cdsid_XP_567109.1	AGGAATCCATCCATGTTGTCGACGTGACCGAAGAAGGACAGCCCT	Sm-like protein[Cryptococcus neoformans var. neoformans JEC21]	CNA07590	Chromosome 1NC_006670.1 (2081772..2082250)	3253760	181.m08500	CNAG_00781	YLR438C-A	LSM3
287	CNA07620	translation initiation factor[Cryptococcus neoformans var. neoformans JEC21]	0.156416	0.69502	0.252887	0.135368	0.0985686	0.404209	0.0263089	0.73898	1.03332	1.11518	1.39831	1.50908	1.07922	-0.111367	-0.0410612	0.140582	-0.754788	-0.532724	-0.0999612	0.198583	-0.0527472	-0.0169792	0.209433	0.257174	-0.00843624	2	16058.9	11867.2	16594.1	17908.6	NC_006670.1_cdsid_XP_567112.1	CNA07620	NC_006670.1_cdsid_XP_567112.1	CNA07620	NC_006670.1_cdsid_XP_567112.1	1137	86.37	NC_006670.1_cdsid_XP_567112.1	TGAGGAGATTGAGACTTACTACAACACCCAGGTTGAGGAGATGCC	translation initiation factor[Cryptococcus neoformans var. neoformans JEC21]	CNA07620	Chromosome 1NC_006670.1 (2089109..2091351)	3253907	181.m08505	CNAG_00785	YKR059W	TIF1
288	CNA07630	hypothetical protein[Cryptococcus neoformans var. neoformans JEC21]	0.160897	0.210239	0.249681	0.523249	0.0704768	0.120521	0.0429163	1.27441	1.16291	0.81465	0.912506	0.639235	0.700527	-0.102587	-0.13985	0.215398	0.244582	0.136778	0.622035	0.377737	0.136378	0.124705	-0.128673	-0.136692	-0.690419	2	722.215	920.402	839.872	588.353	NC_006670.1_cdsid_XP_567246.1	CNA07630	NC_006670.1_cdsid_XP_567246.1	CNA07630	NC_006670.1_cdsid_XP_567246.1	241	86.12	NC_006670.1_cdsid_XP_567246.1	GAGACCAAGTGGAATAAGTTTGGTGCAGCTGGACATGGGAGATTAG	hypothetical protein[Cryptococcus neoformans var. neoformans JEC21]	CNA07630	Chromosome 1NC_006670.1 (2091336..2091889, complement)	3253722	181.m08862	CNAG_00786	None	None
289	CNA07640	hypothetical protein[Cryptococcus neoformans var. neoformans JEC21]	0.491918	0.138353	0.198838	0.111377	0.742142	0.00785003	0.0346645	1.40219	0.537184	1.46991	0.383104	1.04829	2.73632	-0.623603	-0.0766989	0.488235	-0.388009	0.316361	1.13566	-0.702029	-0.855834	-1.17039	0.73985	0.687601	0.17519	3	565.809	793.371	303.943	831.685	NC_006670.1_cdsid_XP_567113.1	CNA07640	NC_006670.1_cdsid_XP_567113.1	CNA07640	NC_006670.1_cdsid_XP_567113.1	4952	86.3	NC_006670.1_cdsid_XP_567113.1	AGAGGTGTTTAGAACTCATAGGGTTAGAGATGGGGCTTGGAGGTG	hypothetical protein[Cryptococcus neoformans var. neoformans JEC21]	CNA07640	Chromosome 1NC_006670.1 (2092403..2098160)	3253880	181.m08506	CNAG_00787	YNL297C	MON2
290	CNA07650	NADH dehydrogenase[Cryptococcus neoformans var. neoformans JEC21]	0.00540863	0.00413534	0.00216206	0.00323434	0.000561929	0.00292975	7.42186e-08	0.660353	0.4576	0.348038	0.692962	0.527048	0.760572	-0.100586	-0.0273448	0.119185	-0.675251	-0.623639	-0.502662	-1.07247	-1.18722	-1.12612	-1.52759	-1.47106	-1.57115	1	31516.8	20812.2	14422.1	10969	NC_006670.1_cdsid_XP_567114.1	CNA07650	NC_006670.1_cdsid_XP_567114.1	CNA07650	NC_006670.1_cdsid_XP_567114.1	1637	89.52	NC_006670.1_cdsid_XP_567114.1	CTCTTGTGTTGACTGACTGGCTCAAGGTCAAGCTCTTCGGCCGTG	NADH dehydrogenase[Cryptococcus neoformans var. neoformans JEC21]	CNA07650	Chromosome 1NC_006670.1 (2098317..2100748, complement)	3253865	181.m08508	CNAG_00788	YMR145C	NDE1
291	CNA07680	hypothetical protein[Cryptococcus neoformans var. neoformans JEC21]	0.00471316	0.000324009	0.0109172	1.82212e-05	0.00392293	0.0232228	3.04585e-08	2.03801	0.381307	0.624362	0.187098	0.306359	1.63743	0.121858	-0.0449413	-0.0853808	1.08688	1.01301	0.979491	-1.45615	-1.32717	-1.39249	-0.647853	-0.531323	-0.88114	3	618.162	1259.82	235.71	385.957	NC_006670.1_cdsid_XP_567116.1	CNA07680	NC_006670.1_cdsid_XP_567116.1	CNA07680	NC_006670.1_cdsid_XP_567116.1	1535	87.34	NC_006670.1_cdsid_XP_567116.1	CAGAGGAAAGGAAAGAGTTAGAGGCTTGGCGTAATGCTCGTGCTG	hypothetical protein[Cryptococcus neoformans var. neoformans JEC21]	CNA07680	Chromosome 1NC_006670.1 (2110287..2112262)	3253801	181.m08511	CNAG_02776	None	None
292	CNA07700	ATP-binding cassette (ABC) transporter[Cryptococcus neoformans var. neoformans JEC21]	0.0355007	0.0039193	0.0110316	0.00105291	0.00243009	0.151791	9.44028e-06	1.26723	0.571025	0.65673	0.45061	0.518243	1.15009	0.10087	-0.143149	0.0314512	0.451746	0.31694	0.248895	-0.723981	-0.764693	-0.945996	-0.453261	-0.672148	-0.707856	3	3400.61	4309.34	1941.83	2233.28	NC_006670.1_cdsid_XP_567118.1	CNA07700	NC_006670.1_cdsid_XP_567118.1	CNA07700	NC_006670.1_cdsid_XP_567118.1	4891	86.66	NC_006670.1_cdsid_XP_567118.1	CGCAAGGATGGCTCTCTTTTCAAATCTCTCTGCGAAAAGTCAGGG	ATP-binding cassette (ABC) transporter[Cryptococcus neoformans var. neoformans JEC21]	CNA07700	Chromosome 1NC_006670.1 (2116784..2123884, complement)	3253777	181.m08513	CNAG_00792	None	None
293	CNA07740	acetate--CoA ligase[Cryptococcus neoformans var. neoformans JEC21]	0.0838125	0.002306	0.00602414	0.0104011	0.0212908	0.884537	0.000114021	0.779441	0.465486	0.460423	0.597204	0.590709	0.989124	0.17486	-0.082927	-0.109351	-0.305445	-0.217659	-0.579553	-1.24156	-1.04067	-1.0367	-1.3966	-0.983166	-1.01282	1	4670.94	3640.72	2174.25	2150.61	NC_006670.1_cdsid_XP_567122.1	CNA07740	NC_006670.1_cdsid_XP_567122.1	CNA07740	NC_006670.1_cdsid_XP_567122.1	1913	87.99	NC_006670.1_cdsid_XP_567122.1	CAGGGAAAATCATGCGTCGAATTCTCCGAAAGATTGTCGCTGGCG	acetate--CoA ligase[Cryptococcus neoformans var. neoformans JEC21]	CNA07740	Chromosome 1NC_006670.1 (2137290..2140207, complement)	3253764	181.m08517	CNAG_00797	YLR153C	ACS2
294	CNA07770	hypothetical protein[Cryptococcus neoformans var. neoformans JEC21]	0.203796	0.14237	0.258123	0.0458786	0.0859188	0.384091	0.020561	1.37874	0.716934	0.815159	0.519993	0.591235	1.13701	-0.273046	-0.084944	0.298199	0.03939	0.445276	0.804849	-0.297696	-0.353865	-0.850044	-0.408294	-0.240429	-0.242175	3	3090.57	4261.09	2215.74	2519.31	NC_006670.1_cdsid_XP_567124.1	CNA07770	NC_006670.1_cdsid_XP_567124.1	CNA07770	NC_006670.1_cdsid_XP_567124.1	2478	89.26	NC_006670.1_cdsid_XP_567124.1	TGGTGGTAGGTCAAGAAGAAATGGTATGGCCCACGCTGTTAGGGG	hypothetical protein[Cryptococcus neoformans var. neoformans JEC21]	CNA07770	Chromosome 1NC_006670.1 (2143858..2147495)	3253596	181.m08519	CNAG_00799	None	None
295	CNA07820	hypothetical protein[Cryptococcus neoformans var. neoformans JEC21]	0.310671	0.147397	0.00537273	0.101537	0.106797	0.600354	0.0409332	1.27929	0.748148	0.786169	0.584816	0.614537	1.05082	-7.70481	0.585452	0.579853	0.559001	0.787625	1.34943	0.0611674	0.260082	-7.70481	0.185884	0.248749	0.270731	3	312.446	399.708	233.756	245.635	NC_006670.1_cdsid_XP_567129.1	CNA07820	NC_006670.1_cdsid_XP_567129.1	CNA07820	NC_006670.1_cdsid_XP_567129.1	1841	86.85	NC_006670.1_cdsid_XP_567129.1	GGGGAGCGATTGGTACAGAAGAGTTTGATAGGTTGATGGCAGAGT	hypothetical protein[Cryptococcus neoformans var. neoformans JEC21]	CNA07820	Chromosome 1NC_006670.1 (2158924..2161335, complement)	3253637	181.m08524	CNAG_00805	None	None
296	CNA07830	hypothetical protein[Cryptococcus neoformans var. neoformans JEC21]	0.28194	0.0708006	0.0730309	0.885714	0.128393	0.0202872	0.033786	0.92123	0.910074	1.06358	0.98789	1.15453	1.16868	-0.0218457	-0.0248047	0.0455473	-0.25921	-0.129816	0.0203383	-0.0743917	-0.222513	-0.11496	0.0447383	0.0962663	0.124666	2	21222.8	19551.1	19314.4	22572.3	NC_006670.1_cdsid_XP_567130.1	CNA07830	NC_006670.1_cdsid_XP_567130.1	CNA07830	NC_006670.1_cdsid_XP_567130.1	64	89.48	NC_006670.1_cdsid_XP_567130.1	TTTGTCCGATACTATGCTCCCGACATCAGGTCCGAGGGTGCTACC	hypothetical protein[Cryptococcus neoformans var. neoformans JEC21]	CNA07830	Chromosome 1NC_006670.1 (2161605..2162522)	3253659	181.m08525	CNAG_00806	None	None
297	CNA07880	anthranilate phosphoribosyltransferase[Cryptococcus neoformans var. neoformans JEC21]	0.401032	0.0258211	0.0971801	0.0248634	0.146527	0.121416	0.00726804	0.742069	0.285461	0.489652	0.384682	0.659846	1.7153	-0.626631	-0.138085	0.529659	-0.774386	-0.497545	-0.0996496	-1.50159	-1.67916	-2.38869	-0.695009	-0.981888	-1.53561	1	1297.47	962.81	370.376	635.307	NC_006670.1_cdsid_XP_567135.1	CNA07880	NC_006670.1_cdsid_XP_567135.1	CNA07880	NC_006670.1_cdsid_XP_567135.1	1247	86.42	NC_006670.1_cdsid_XP_567135.1	CTTGGTTAACTATCAAGAGGTCAAAGGGCGATACACCCAAAGCGG	anthranilate phosphoribosyltransferase[Cryptococcus neoformans var. neoformans JEC21]	CNA07880	Chromosome 1NC_006670.1 (2174644..2176375, complement)	3253570	181.m08530	CNAG_00811	YDR354W	TRP4
298	CNA07890	hypothetical protein[Cryptococcus neoformans var. neoformans JEC21]	0.0856694	0.0174439	0.0661744	0.721325	0.938733	0.737874	0.0293867	3.36617	2.65534	3.0964	0.788832	0.91986	1.1661	-0.298528	0.277901	-0.0372828	0.91503	1.34332	2.50476	1.7874	1.35961	0.961957	2.01587	1.82345	0.770367	5	1229.86	4139.92	3265.7	3808.14	NC_006670.1_cdsid_XP_567136.1	CNA07890	NC_006670.1_cdsid_XP_567136.1	CNA07890	NC_006670.1_cdsid_XP_567136.1	3454	87.18	NC_006670.1_cdsid_XP_567136.1	GCAAGCAAGGACCCGAATGTGAAAATGATGGCTAGCAAGAAGGTTG	hypothetical protein[Cryptococcus neoformans var. neoformans JEC21]	CNA07890	Chromosome 1NC_006670.1 (2176547..2180576, complement)	3253205	181.m08531	CNAG_00812	YIL026C	IRR1
299	CNA07930	microtubule binding protein[Cryptococcus neoformans var. neoformans JEC21]	0.00117502	0.281054	0.0438235	0.158502	0.959471	0.170239	0.0085653	1.52857	1.20139	1.54831	0.785954	1.01291	1.28877	0.0474897	-0.0867713	0.0354932	0.654965	0.614687	0.565507	0.289689	0.506033	-0.0564323	0.515966	0.469199	0.872347	6	1323.26	2022.7	1589.75	2048.82	NC_006670.1_cdsid_XP_567139.1	CNA07930	NC_006670.1_cdsid_XP_567139.1	CNA07930	NC_006670.1_cdsid_XP_567139.1	324	88.89	NC_006670.1_cdsid_XP_567139.1	ACTCTATGCTTCGGAGAACACCTTTGGCGACCTCGAACAGTACGC	microtubule binding protein[Cryptococcus neoformans var. neoformans JEC21]	CNA07930	Chromosome 1NC_006670.1 (2188610..2189969, complement)	3253893	181.m08535	CNAG_00816	YBL078C	ATG8
300	CNA07960	hypothetical protein[Cryptococcus neoformans var. neoformans JEC21]	0.0272948	0.505633	0.64522	0.0205803	0.0687375	0.371969	0.0157416	0.743045	0.944053	1.06125	1.27052	1.42825	1.12414	-0.162862	-0.00360283	0.149575	-0.457736	-0.507622	-0.326214	0.0140012	-0.174417	-0.0949848	0.160154	0.242267	-0.178695	2	46921	34864.4	44295.9	49795.1	NC_006670.1_cdsid_XP_567176.1	CNA07960	NC_006670.1_cdsid_XP_567176.1	CNA07960	NC_006670.1_cdsid_XP_567176.1	114	89.31	NC_006670.1_cdsid_XP_567176.1	GCAATACACCCGACGATTCGTCAACGTTACTGTCGCTCCTGGTGG	hypothetical protein[Cryptococcus neoformans var. neoformans JEC21]	CNA07960	Chromosome 1NC_006670.1 (2195834..2196853, complement)	3253889	181.m08538	CNAG_00819	YOR182C	RPS30B
301	CNA07980	60s ribosomal protein l34-b[Cryptococcus neoformans var. neoformans JEC21]	0.0920755	0.714074	0.669797	0.0207648	0.0423097	0.895917	0.0158846	0.663508	1.04735	1.05679	1.57851	1.59273	1.00901	-0.41599	0.116681	0.221886	-0.849769	-0.548876	-0.411006	0.184602	-0.0684024	0.0729511	-0.0502869	0.126873	0.154074	2	35332.3	23443.3	37005.4	37338.9	NC_006670.1_cdsid_XP_567178.1	CNA07980	NC_006670.1_cdsid_XP_567178.1	CNA07980	NC_006670.1_cdsid_XP_567178.1	268	87.45	NC_006670.1_cdsid_XP_567178.1	ACCCGAGCTTTCTTGATTGAGGAGGCTACCATTGTCAAGCGAATG	60s ribosomal protein l34-b[Cryptococcus neoformans var. neoformans JEC21]	CNA07980	Chromosome 1NC_006670.1 (2198850..2199681, complement)	3253860	181.m08541	CNAG_00821	YIL052C	RPL34B
302	CNA07990	ribosomal large subunit assembly and maintenance-related protein[Cryptococcus neoformans var. neoformans JEC21]	0.489412	0.0858807	0.401525	0.0317355	0.111936	0.0523641	0.0130203	0.898088	1.4129	1.12094	1.57323	1.24814	0.793357	-0.0942019	-0.232642	0.27755	-0.271557	-0.272775	0.0539621	0.594253	0.479409	0.416668	0.234882	0.271141	-0.0302729	2	15114.8	13574.4	21355.7	16942.7	NC_006670.1_cdsid_XP_567179.1	CNA07990	NC_006670.1_cdsid_XP_567179.1	CNA07990	NC_006670.1_cdsid_XP_567179.1	1353	88.02	NC_006670.1_cdsid_XP_567179.1	CGTCAGTGCCGGTGATGAGGGTGTTAGCTTGATCTGGAAGGTTTA	ribosomal large subunit assembly and maintenance-related protein[Cryptococcus neoformans var. neoformans JEC21]	CNA07990	Chromosome 1NC_006670.1 (2200734..2202475)	3253842	181.m08542	CNAG_00822	YIR012W	SQT1
303	CNA08060	hypothetical protein[Cryptococcus neoformans var. neoformans JEC21]	5.0529e-06	0.000715043	0.00128594	0.000701096	0.0116729	0.000602737	4.04538e-10	29.6128	2.73475	13.2844	0.0923505	0.448603	4.85761	-0.0767729	-0.0325925	0.103211	4.95692	4.84653	4.85843	1.56213	1.49483	1.28278	3.93946	3.7075	3.51688	5	228.271	6759.74	624.265	3032.44	NC_006670.1_cdsid_XP_567185.1	CNA08060	NC_006670.1_cdsid_XP_567185.1	CNA08060	NC_006670.1_cdsid_XP_567185.1	390	90.15	NC_006670.1_cdsid_XP_567185.1	GCTTGTTGCTGAATGGCTCGGTCACGTCTTTGACCCTTCATCCGC	hypothetical protein[Cryptococcus neoformans var. neoformans JEC21]	CNA08060	Chromosome 1NC_006670.1 (2219108..2219760)	3253604	181.m08548	CNAG_00827	None	None
304	CNA08090	hypothetical protein[Cryptococcus neoformans var. neoformans JEC21]	0.0773879	0.095216	0.550936	0.0190991	0.0647125	0.107413	0.00509979	1.31299	0.663823	0.934013	0.50558	0.711362	1.40702	0.173213	-0.0881437	-0.102062	0.590942	0.372334	0.186885	-0.277502	-0.664473	-0.900961	0.125679	-0.144614	-0.31044	3	957.371	1257.02	635.525	894.197	NC_006670.1_cdsid_XP_567188.1	CNA08090	NC_006670.1_cdsid_XP_567188.1	CNA08090	NC_006670.1_cdsid_XP_567188.1	2672	86.43	NC_006670.1_cdsid_XP_567188.1	GGGATAGCTGGTCGACATACTTTGACAAGTTTTTGCCATCTGCGAG	hypothetical protein[Cryptococcus neoformans var. neoformans JEC21]	CNA08090	Chromosome 1NC_006670.1 (2226116..2229385)	3253895	181.m08552	CNAG_00830	None	None
305	CNA08100	hypothetical protein[Cryptococcus neoformans var. neoformans JEC21]	0.0769812	0.00644922	0.00323165	0.248616	0.139984	0.356693	0.000517812	1.83339	2.31632	2.59006	1.26341	1.41271	1.11818	-0.181256	0.0115809	0.150567	0.388088	1.14193	0.988969	1.24202	1.21903	1.17363	1.13081	1.39513	1.56083	6	1832.37	3359.45	4244.35	4745.94	NC_006670.1_cdsid_XP_567189.1	CNA08100	NC_006670.1_cdsid_XP_567189.1	CNA08100	NC_006670.1_cdsid_XP_567189.1	995	88.9	NC_006670.1_cdsid_XP_567189.1	TTCCTGTTGTCCAGAGGTTCAAGGAGATGGTCGAGGCTGGTCTTG	hypothetical protein[Cryptococcus neoformans var. neoformans JEC21]	CNA08100	Chromosome 1NC_006670.1 (2229941..2231505)	3253887	181.m08553	CNAG_00831	None	None
306	CNA08120	Phosphatidylserine decarboxylase[Cryptococcus neoformans var. neoformans JEC21]	0.0267689	0.096201	0.106928	0.00886783	0.00967622	0.945385	0.00116528	0.653286	1.36203	1.34761	2.08489	2.06282	0.989412	-0.127039	-0.122464	0.221163	-0.66218	-0.762777	-0.437188	0.715096	0.321766	0.256577	0.621513	0.131978	0.494207	2	10996.4	7183.79	14977.4	14818.9	NC_006670.1_cdsid_XP_567191.1	CNA08120	NC_006670.1_cdsid_XP_567191.1	CNA08120	NC_006670.1_cdsid_XP_567191.1	1265	86.54	NC_006670.1_cdsid_XP_567191.1	CAGACCAGAATGTCCCAGTCAGGAGTCAACTGTGTATAGCCAAGT	Phosphatidylserine decarboxylase[Cryptococcus neoformans var. neoformans JEC21]	CNA08120	Chromosome 1NC_006670.1 (2236034..2237687)	3253852	181.m08555	CNAG_00834	None	None
307	CNA08150	hypothetical protein[Cryptococcus neoformans var. neoformans JEC21]	0.00123807	0.0905376	0.203834	0.000797805	0.00627454	0.0807569	7.66612e-06	3.2027	0.845017	1.25933	0.263845	0.393208	1.4903	0.124156	-0.122725	-0.0120557	1.85476	1.70761	1.44626	-0.373355	-0.142046	-0.222917	0.336371	0.575545	0.0358588	6	1680.56	5382.34	1420.1	2116.38	NC_006670.1_cdsid_XP_567194.1	CNA08150	NC_006670.1_cdsid_XP_567194.1	CNA08150	NC_006670.1_cdsid_XP_567194.1	468	86.9	NC_006670.1_cdsid_XP_567194.1	GTTGGCGTATCTCCCTACCGACGAAACGTTGAAGCTTGTCAGTTA	hypothetical protein[Cryptococcus neoformans var. neoformans JEC21]	CNA08150	Chromosome 1NC_006670.1 (2244016..2244649, complement)	3253778	181.m08558	CNAG_00838	None	None
308	CNA08160	mitochondrion protein[Cryptococcus neoformans var. neoformans JEC21]	0.546828	0.0230265	0.0231851	0.0190493	0.0173754	0.304528	8.57303e-05	1.02782	0.520979	0.600687	0.506876	0.584426	1.153	0.102748	-0.0647065	-0.0438785	0.0747945	0.0453405	-0.00240547	-0.703384	-0.981893	-1.17627	-0.551432	-0.776624	-0.899725	3	1753.81	1802.61	913.701	1053.49	NC_006670.1_cdsid_XP_567195.1	CNA08160	NC_006670.1_cdsid_XP_567195.1	CNA08160	NC_006670.1_cdsid_XP_567195.1	827	88.36	NC_006670.1_cdsid_XP_567195.1	TCGGATGGTCATCTACTCCACGAATCACTCTCAAGGATGGCGACG	mitochondrion protein[Cryptococcus neoformans var. neoformans JEC21]	CNA08160	Chromosome 1NC_006670.1 (2245055..2246256, complement)	3253780	181.m08559	CNAG_00839	None	None
309	CNA08170	hypothetical protein[Cryptococcus neoformans var. neoformans JEC21]	0.00588478	0.202709	0.451101	0.0126936	0.00963657	0.098688	5.01259e-05	2.22922	0.791803	1.08132	0.355193	0.485068	1.36564	-0.116398	-0.0553751	0.157261	1.21305	1.09724	1.15699	-0.281269	-0.10841	-0.67823	0.194274	0.214391	-0.0898811	3	316.438	705.408	250.556	342.171	NC_006670.1_cdsid_XP_567196.1	CNA08170	NC_006670.1_cdsid_XP_567196.1	CNA08170	NC_006670.1_cdsid_XP_567196.1	372	86.37	NC_006670.1_cdsid_XP_567196.1	CCCTGAAGGTATCGTCAAGTACTTGATGGAGAGGATCGACGAGATCA	hypothetical protein[Cryptococcus neoformans var. neoformans JEC21]	CNA08170	Chromosome 1NC_006670.1 (2246608..2247228)	3253785	181.m08560	CNAG_00840	None	None
310	CNA08180	hypothetical protein[Cryptococcus neoformans var. neoformans JEC21]	0.963333	0.0126978	0.155519	0.0128423	0.150822	0.0495587	0.00390803	1.00756	0.541232	0.77007	0.53717	0.76429	1.42281	0.243363	-0.0311863	-0.255604	0.257744	-0.0187213	-0.251589	-0.927449	-0.74271	-0.99915	-0.183494	-0.337213	-0.648208	3	1247.14	1256.57	674.991	960.382	NC_006670.1_cdsid_XP_567197.1	CNA08180	NC_006670.1_cdsid_XP_567197.1	CNA08180	NC_006670.1_cdsid_XP_567197.1	1939	87.47	NC_006670.1_cdsid_XP_567197.1	GACATCTTCCCTGCTGACGATGATGACTTTTGCTCCATGCTGGAA	hypothetical protein[Cryptococcus neoformans var. neoformans JEC21]	CNA08180	Chromosome 1NC_006670.1 (2247278..2250341, complement)	3253783	181.m08561	CNAG_00841	None	None
311	CNA08200	hypothetical protein[Cryptococcus neoformans var. neoformans JEC21]	0.0177159	0.678828	0.169271	0.00826064	0.0244852	0.14277	0.00216111	1.33413	1.02583	1.11365	0.768912	0.834738	1.08561	0.131597	-0.132191	-0.0115166	0.502553	0.378058	0.362982	0.0883264	0.0646764	-0.0461726	0.228969	0.154039	0.0789784	3	474.666	633.267	486.927	528.612	NC_006670.1_cdsid_XP_567062.1	CNA08200	NC_006670.1_cdsid_XP_567062.1	CNA08200	NC_006670.1_cdsid_XP_567062.1	1253	86.95	NC_006670.1_cdsid_XP_567062.1	CCATCGACCAATTGACCCAGAAGATATTATACGCTCACGACTGCGC	hypothetical protein[Cryptococcus neoformans var. neoformans JEC21]	CNA08200	Chromosome 1NC_006670.1 (2253391..2255230)	3253906	181.m08564	CNAG_00843	None	None
312	CNA08250	hypothetical protein[Cryptococcus neoformans var. neoformans JEC21]	0.15885	0.0117862	0.0114939	0.00248467	0.000702728	0.0121361	5.99611e-06	0.857902	1.50683	1.95209	1.75641	2.27542	1.29549	-0.15499	-0.0340105	0.170131	-0.286997	-0.298127	-0.0880495	0.590691	0.498986	0.679252	0.97752	0.88015	1.03325	2	40043.6	34353.5	60339	78168.8	NC_006670.1_cdsid_XP_567067.1	CNA08250	NC_006670.1_cdsid_XP_567067.1	CNA08250	NC_006670.1_cdsid_XP_567067.1	3007	87.07	NC_006670.1_cdsid_XP_567067.1	CTTGACAAGCTCCTAGGCGGTCTTGGAATTCCTAAACTTGGTGGA	hypothetical protein[Cryptococcus neoformans var. neoformans JEC21]	CNA08250	Chromosome 1NC_006670.1 (2265720..2269450, complement)	3253845	181.m08570	CNAG_00848	None	None
313	CNB00020	hypothetical protein[Cryptococcus neoformans var. neoformans JEC21]	0.00823773	0.00465824	0.464769	0.000979522	0.0998074	0.0588231	0.000133644	0.646109	1.41016	0.909404	2.18254	1.40751	0.644896	-0.0537193	-0.0626963	0.109799	-0.617616	-0.654489	-0.618649	0.525264	0.428994	0.531049	-0.271734	-0.35946	0.164056	2	14799.1	9561.85	20869.1	13458.4	NC_006684.1_cdsid_XP_568748.1	CNB00020	NC_006684.1_cdsid_XP_568748.1	CNB00020	NC_006684.1_cdsid_XP_568748.1	234	87.87	NC_006684.1_cdsid_XP_568748.1	TCTCACCGCCCGAGTTAAGGGTGATATTACCATCGGTCTCCTGTA	hypothetical protein[Cryptococcus neoformans var. neoformans JEC21]	CNB00020	Chromosome 2NC_006684.1 (3551..4274)	3256010	186.m03416	CNAG_06800	None	None
314	CNB00040	WD-repeat protein[Cryptococcus neoformans var. neoformans JEC21]	0.0126989	0.00135305	0.00171027	0.00197537	0.0284351	0.000190725	2.59104e-08	0.77614	1.66871	0.686529	2.15001	0.884544	0.411414	-0.0551332	0.0786268	-0.0269662	-0.355658	-0.38124	-0.360067	0.690001	0.687293	0.833963	-0.512804	-0.60232	-0.514499	2	4118.81	3196.77	6873.09	2827.69	NC_006684.1_cdsid_XP_568750.1	CNB00040	NC_006684.1_cdsid_XP_568750.1	CNB00040	NC_006684.1_cdsid_XP_568750.1	1824	89.87	NC_006684.1_cdsid_XP_568750.1	TGCTGGTGGGAAAGTGCTGCTTTGGAGTTTGAGACATTGGGCGTA	WD-repeat protein[Cryptococcus neoformans var. neoformans JEC21]	CNB00040	Chromosome 2NC_006684.1 (6344..8749)	3255586	186.m03418	CNAG_06798	YJL069C	UTP18
315	CNB00200	pre-mRNA splicing factor[Cryptococcus neoformans var. neoformans JEC21]	0.464854	0.0727624	0.102341	0.137388	0.269155	0.303346	0.0436395	0.883472	0.668625	0.740948	0.756815	0.838677	1.10817	0.153374	-0.318254	0.118748	0.0251252	-0.124223	-0.48328	-0.612679	-0.663367	-0.472949	-0.40789	-0.282891	-0.627772	3	7399.88	6537.58	4947.74	5482.92	NC_006684.1_cdsid_XP_568761.1	CNB00200	NC_006684.1_cdsid_XP_568761.1	CNB00200	NC_006684.1_cdsid_XP_568761.1	203	87.57	NC_006684.1_cdsid_XP_568761.1	CCGACTCTCTTCCTCTTGATACTTTGTTGGTTGACGACGCGCCTAA	pre-mRNA splicing factor[Cryptococcus neoformans var. neoformans JEC21]	CNB00200	Chromosome 2NC_006684.1 (61483..61903, complement)	3255741	186.m03429	CNAG_06779	YGR074W	SMD1
316	CNB00210	serine/threonine kinase receptor associated protein, putative[Cryptococcus neoformans var. neoformans JEC21]	0.350598	0.0325924	0.0986819	0.0181181	0.0822544	0.219546	0.00756855	0.946096	1.23585	1.72252	1.30627	1.82067	1.39379	-0.0844574	-0.0188764	0.0974216	-0.178674	-0.0415704	-0.0244784	0.341617	0.272159	0.301904	0.999958	0.985234	0.248535	2	9485.77	8974.45	11723	16339.5	NC_006684.1_cdsid_XP_568762.1	CNB00210	NC_006684.1_cdsid_XP_568762.1	CNB00210	NC_006684.1_cdsid_XP_568762.1	1038	87.62	NC_006684.1_cdsid_XP_568762.1	TGGCACTATTAGGCTTTGGCAGACGAACCCTGGAAAAGCTTATGG	serine/threonine kinase receptor associated protein, putative[Cryptococcus neoformans var. neoformans JEC21]	CNB00210	Chromosome 2NC_006684.1 (62224..64099)	3255884	186.m03430	CNAG_06778	None	None
317	CNB00230	hypothetical protein[Cryptococcus neoformans var. neoformans JEC21]	0.45211	0.394437	0.0562498	0.251036	0.245675	0.00754079	0.0253603	1.11088	0.927753	1.30041	0.835148	1.17061	1.40168	0.164044	-0.0669093	-0.112637	0.386545	0.131851	-0.105169	0.0151812	-0.158511	-0.189792	0.301079	0.440571	0.391796	3	348.943	387.635	323.733	453.769	NC_006684.1_cdsid_XP_568764.1	CNB00230	NC_006684.1_cdsid_XP_568764.1	CNB00230	NC_006684.1_cdsid_XP_568764.1	1446	88.41	NC_006684.1_cdsid_XP_568764.1	AGAGAAGGAGGAAGATGTCTCGGTGTTCGTTTCTCCGGCCCATTA	hypothetical protein[Cryptococcus neoformans var. neoformans JEC21]	CNB00230	Chromosome 2NC_006684.1 (67914..70117)	3255894	186.m03432	CNAG_06776	None	None
318	CNB00260	ER to Golgi transport-related protein[Cryptococcus neoformans var. neoformans JEC21]	0.252831	0.0167486	0.219	0.0122684	0.0873171	0.0723533	0.00232144	1.15703	0.587246	0.845994	0.507546	0.731177	1.44061	-0.16944	0.0492725	0.10577	0.0309685	0.141229	0.429267	-0.590912	-0.705825	-1.04477	-0.0597335	-0.183362	-0.518926	3	2683.11	3104.44	1575.65	2269.9	NC_006684.1_cdsid_XP_568767.1	CNB00260	NC_006684.1_cdsid_XP_568767.1	CNB00260	NC_006684.1_cdsid_XP_568767.1	2695	86.36	NC_006684.1_cdsid_XP_568768.1, NC_006684.1_cdsid_XP_568767.1	CGGATGGATAGGATGTCGAGTTATGCGCAGTATTTGACGACTGTGA	ER to Golgi transport-related protein[Cryptococcus neoformans var. neoformans JEC21]	CNB00260	Chromosome 2NC_006684.1 (74295..77432, complement)	3255871	186.m03435	CNAG_06773	YIL109C	SEC24
319	CNB00270	nuclear pore protein seh1[Cryptococcus neoformans var. neoformans JEC21]	0.00642089	0.0768706	0.170034	0.0383367	0.422734	0.526194	0.0242251	0.753962	0.886722	0.831326	1.17608	1.10261	0.937527	0.0661827	0.00832674	-0.0781543	-0.362414	-0.370203	-0.493397	-0.195945	-0.250408	-0.0793153	-0.475094	-0.308993	-0.0478863	2	4730.74	3566.8	4194.85	3932.78	NC_006684.1_cdsid_XP_568769.1	CNB00270	NC_006684.1_cdsid_XP_568769.1	CNB00270	NC_006684.1_cdsid_XP_568769.1	1102	86.02	NC_006684.1_cdsid_XP_568769.1	GTCAGAATATACAAACCTACGTACGCAAGAAGCTGGAGTCTCCTCGG	nuclear pore protein seh1[Cryptococcus neoformans var. neoformans JEC21]	CNB00270	Chromosome 2NC_006684.1 (77609..79104)	3255975	186.m03438	CNAG_06772	None	None
320	CNB00300	fructose-bisphosphate aldolase[Cryptococcus neoformans var. neoformans JEC21]	0.0708452	0.014934	0.00817001	0.0036095	0.000619734	0.00294097	4.80577e-07	0.841064	1.3158	1.74592	1.56444	2.07584	1.32689	-0.134331	0.0252149	0.0993309	-0.26356	-0.237658	-0.248037	0.430703	0.318783	0.435331	0.755562	0.814596	0.840488	2	44739.8	37629.1	58868.5	78112	NC_006684.1_cdsid_XP_568771.1	CNB00300	NC_006684.1_cdsid_XP_568771.1	CNB00300	NC_006684.1_cdsid_XP_568771.1	880	89.81	NC_006684.1_cdsid_XP_568771.1	TGGGCTTACCTCTGCGGTGTCCGTGACTTCGTCCTCAAGAAGAAG	fructose-bisphosphate aldolase[Cryptococcus neoformans var. neoformans JEC21]	CNB00300	Chromosome 2NC_006684.1 (81692..83731)	3256012	186.m03440	CNAG_06770	YKL060C	FBA1
321	CNB00330	ATP synthase delta chain, mitochondrial precursor, putative[Cryptococcus neoformans var. neoformans JEC21]	0.00553634	0.633008	0.709706	0.0574926	0.0709723	0.529482	0.0136208	0.66258	0.956189	1.07482	1.44313	1.62218	1.12407	0.102212	0.00784269	-0.118521	-0.516003	-0.577676	-0.693409	-0.243814	-0.137303	0.156837	-0.196714	0.0114777	0.426471	2	60520.8	40099.8	57869.3	65049	NC_006684.1_cdsid_XP_568774.1	CNB00330	NC_006684.1_cdsid_XP_568774.1	CNB00330	NC_006684.1_cdsid_XP_568774.1	270	90.19	NC_006684.1_cdsid_XP_568774.1	CGAGGTTGATGTTTACGAGGGTCTCCAGGCCGCGCTTTCCAAGTA	ATP synthase delta chain, mitochondrial precursor, putative[Cryptococcus neoformans var. neoformans JEC21]	CNB00330	Chromosome 2NC_006684.1 (90816..91978, complement)	3256003	186.m03443	CNAG_06767	YDL004W	ATP16
322	CNB00360	hypothetical protein[Cryptococcus neoformans var. neoformans JEC21]	0.0901222	0.0453832	0.163596	0.033148	0.144387	0.58865	0.00112165	1.12236	0.535073	0.442996	0.476741	0.394702	0.827917	0.0711478	-0.0930692	0.0170978	0.238989	0.0775298	0.178487	-0.648381	-0.824534	-1.31273	-0.894986	-1.52185	-8.96126	3	498.433	559.42	266.698	220.804	NC_006684.1_cdsid_XP_568777.1	CNB00360	NC_006684.1_cdsid_XP_568777.1	CNB00360	NC_006684.1_cdsid_XP_568777.1	2697	87.64	NC_006684.1_cdsid_XP_568777.1	AGCAGGCATAGGACAAGATTTCGATTTTGGATTGTACCTCGCCGC	hypothetical protein[Cryptococcus neoformans var. neoformans JEC21]	CNB00360	Chromosome 2NC_006684.1 (100513..104899)	3255719	186.m03446	CNAG_06765	None	None
323	CNB00370	fatty acid beta-oxidation-related protein[Cryptococcus neoformans var. neoformans JEC21]	0.077309	0.0123013	0.0281447	0.00509903	0.0062687	0.138789	2.76807e-05	1.33666	0.554771	0.656484	0.415044	0.491138	1.18334	0.24138	-0.14867	-0.126904	0.422337	0.435592	0.397703	-0.770863	-0.759166	-1.0368	-0.596012	-0.479575	-0.759547	3	5810.09	7766.1	3223.27	3814.23	NC_006684.1_cdsid_XP_568778.1	CNB00370	NC_006684.1_cdsid_XP_568778.1	CNB00370	NC_006684.1_cdsid_XP_568778.1	779	86.76	NC_006684.1_cdsid_XP_568778.1	TGGTAGATGGTGGTCTTCACAAGTGTTATGTTACTCCCGAAGGCG	fatty acid beta-oxidation-related protein[Cryptococcus neoformans var. neoformans JEC21]	CNB00370	Chromosome 2NC_006684.1 (105282..106617)	3255654	186.m03447	CNAG_06764	None	None
324	CNB00410	hypothetical protein[Cryptococcus neoformans var. neoformans JEC21]	0.000850665	0.885857	0.0121126	0.018837	0.0318634	0.0141806	9.2001e-06	0.664801	1.01262	0.368098	1.52319	0.553696	0.363511	-0.0485609	0.0727331	-0.0270979	-0.550705	-0.624918	-0.592355	0.0200691	0.150695	-0.130148	-1.25958	-1.34627	-1.76944	1	1988.82	1322.17	2013.91	732.08	NC_006684.1_cdsid_XP_568783.1	CNB00410	NC_006684.1_cdsid_XP_568783.1	CNB00410	NC_006684.1_cdsid_XP_568783.1	949	89.28	NC_006684.1_cdsid_XP_568783.1	TTGGAAGCAAAACAAGGGACCAAGGTGGGAATGAAAGCCACAGCT	hypothetical protein[Cryptococcus neoformans var. neoformans JEC21]	CNB00410	Chromosome 2NC_006684.1 (116255..117834)	3255891	186.m03453	CNAG_06760	None	None
325	CNB00430	hypothetical protein[Cryptococcus neoformans var. neoformans JEC21]	0.00979294	0.00259416	0.988138	0.00143549	0.0448468	0.00125025	7.72827e-07	2.07348	8.68679	1.01879	4.18948	0.491343	0.11728	0.0744267	-0.0730903	-0.0051193	1.20978	1.04779	0.87974	2.96028	3.407	2.93927	0.412455	-0.249366	-0.177639	5	680.097	1410.16	5907.86	692.874	NC_006684.1_cdsid_XP_569053.1	CNB00430	NC_006684.1_cdsid_XP_569053.1	CNB00430	NC_006684.1_cdsid_XP_569053.1	1606	86.39	NC_006684.1_cdsid_XP_569053.1	GCTTTCTCTTGGACTTCTGCTATCATTGCGTTCATCACCCTCAGG	hypothetical protein[Cryptococcus neoformans var. neoformans JEC21]	CNB00430	Chromosome 2NC_006684.1 (123282..125881)	3255563	186.m03457	CNAG_06758	None	None
326	CNB00450	hypothetical protein[Cryptococcus neoformans var. neoformans JEC21]	0.457699	0.885674	0.0050065	0.777099	0.0037918	0.0511838	0.00176601	0.94003	0.988338	0.581835	1.05139	0.618954	0.5887	0.0232914	0.124943	-0.162849	-0.14909	-0.148687	0.0231814	-0.365116	0.131291	0.128734	-0.879057	-0.667667	-0.805265	3	1840.27	1729.91	1818.81	1070.73	NC_006684.1_cdsid_XP_569054.1	CNB00450	NC_006684.1_cdsid_XP_569054.1	CNB00450	NC_006684.1_cdsid_XP_569054.1	722	89.59	NC_006684.1_cdsid_XP_569054.1	AACAGAGGAACGTTGTGGAGAAACCCAAAACTCTGGAGGGCCAGG	hypothetical protein[Cryptococcus neoformans var. neoformans JEC21]	CNB00450	Chromosome 2NC_006684.1 (130419..131373, complement)	3255602	186.m03458	CNAG_06756	YNR054C	ESF2
327	CNB00510	hypothetical protein[Cryptococcus neoformans var. neoformans JEC21]	0.0431079	0.132067	0.0965101	0.374633	0.174942	0.35433	0.0418552	0.795991	0.679024	0.514334	0.853054	0.646155	0.75746	-0.153787	0.12394	0.0163605	-0.227884	-0.403282	-0.362249	-0.331834	-0.40609	-1.0354	-0.6075	-0.793333	-1.69125	3	414.269	329.755	281.299	213.073	NC_006684.1_cdsid_XP_569061.1	CNB00510	NC_006684.1_cdsid_XP_569061.1	CNB00510	NC_006684.1_cdsid_XP_569061.1	1387	86.35	NC_006684.1_cdsid_XP_569061.1; NC_006684.1_cdsid_XP_569060.1 (-29.47 -967.21 -357.5 85.27 ggtagtgtatggctgatgggtatgctgagcattattggatgcaac)	GGTAGTGTATGGCTGATGGGTATGCTGAGCATTATTGGATGCAACG	hypothetical protein[Cryptococcus neoformans var. neoformans JEC21]	CNB00510	Chromosome 2NC_006684.1 (148075..150266, complement)	3255599	186.m03465	CNAG_06752	None	None
328	CNB00540	hypothetical protein[Cryptococcus neoformans var. neoformans JEC21]	0.929548	0.135779	0.0195399	0.104481	0.00890148	0.00748765	0.000246856	0.995777	1.34842	0.55045	1.35414	0.552784	0.408218	0.0572714	0.0392179	-0.10168	-0.101389	-0.0912786	0.15899	0.0892074	0.610291	0.540924	-0.668208	-0.885143	-1.05701	2	693.037	690.11	934.504	381.482	NC_006684.1_cdsid_XP_569064.1	CNB00540	NC_006684.1_cdsid_XP_569064.1	CNB00540	NC_006684.1_cdsid_XP_569064.1	1531	87.65	NC_006684.1_cdsid_XP_569064.1	TTTAGGCAGTTGGGAAGGTTGGAAAGATTGCGCCTTACCGGTAAG	hypothetical protein[Cryptococcus neoformans var. neoformans JEC21]	CNB00540	Chromosome 2NC_006684.1 (158586..160690)	3255636	186.m03469	CNAG_07466	None	None
329	CNB00550	histone H2A-1[Cryptococcus neoformans var. neoformans JEC21]	9.6139e-05	0.0104128	0.000144335	0.713746	0.100541	0.281723	1.69838e-06	0.314502	0.333784	0.277715	1.06131	0.88303	0.83202	0.0163318	0.0567378	-0.0762742	-1.61663	-1.63708	-1.7568	-1.52613	-1.9063	-1.36822	-1.84281	-1.96498	-1.74553	1	38655.7	12157.3	12902.7	10735.3	NC_006684.1_cdsid_XP_569065.1	CNB00550	NC_006684.1_cdsid_XP_569065.1	CNB00550	NC_006684.1_cdsid_XP_569065.1	161	90.94	NC_006684.1_cdsid_XP_569065.1	CCGTCCTTGAGTACCTTGCCGCTGAAATCCTCGAGTTGGCCGGTAA	histone H2A-1[Cryptococcus neoformans var. neoformans JEC21]	CNB00550	Chromosome 2NC_006684.1 (161413..162120, complement)	3255640	186.m03470	CNAG_06747	YBL003C	HTA2
330	CNB00560	histone h2b[Cryptococcus neoformans var. neoformans JEC21]	0.0339885	0.00650612	0.0167284	0.0665606	0.0669148	0.133833	0.000107066	0.497984	0.289885	0.401721	0.582116	0.806694	1.38579	-0.327306	0.0139011	0.25495	-1.15387	-1.00532	-0.872031	-1.42695	-1.908	-2.11231	-1.28446	-1.3452	-1.31819	1	15565.8	7751.51	4512.28	6253.1	NC_006684.1_cdsid_XP_569066.1	CNB00560	NC_006684.1_cdsid_XP_569066.1	CNB00560	NC_006684.1_cdsid_XP_569066.1	341	88.04	NC_006684.1_cdsid_XP_569066.1	TCATCCTTCCTGGTGAACTCTCTAAGCACGCCATCTCTGAGGGTA	histone h2b[Cryptococcus neoformans var. neoformans JEC21]	CNB00560	Chromosome 2NC_006684.1 (162502..163264)	3255623	186.m03471	CNAG_06746	YDR224C	HTB1
331	CNB00570	histone H3[Cryptococcus neoformans var. neoformans JEC21]	0.000175983	0.00367438	0.00515517	0.0484966	0.0496938	0.565783	1.35779e-06	0.4955	0.37736	0.356188	0.761573	0.718846	0.943896	0.0129773	0.0307283	-0.0447817	-0.939411	-1.05371	-1.04893	-1.30429	-1.57338	-1.35425	-1.35997	-1.42633	-1.70416	1	50469.2	25007.5	19045	17976.5	NC_006684.1_cdsid_XP_569067.1	CNB00570	NC_006684.1_cdsid_XP_569067.1	CNB00570	NC_006684.1_cdsid_XP_569067.1	310	89.53	NC_006684.1_cdsid_XP_569067.1; NC_006679.1_cdsid_XP_567545.1 (-22.31 -787.52 -289.4 80.75 gtctcactcttcgaggacaccaacttggccgctatccacgccaag)	GTCTCCCTCTTTGAGGACACCAACTTGGCTGCCATCCACGCTAAG	histone H3[Cryptococcus neoformans var. neoformans JEC21]	CNB00570	Chromosome 2NC_006684.1 (164825..165649)	3255680	186.m03472	CNAG_06745	None	None
332	CNB00590	mitochondrial genome maintenance-related protein, putative[Cryptococcus neoformans var. neoformans JEC21]	8.17769e-05	0.0279308	0.318716	0.00493526	0.0251232	0.154804	4.87182e-05	1.51796	0.742003	0.899087	0.488817	0.592302	1.2117	0.0322472	-0.00997683	-0.0228478	0.57992	0.609163	0.617039	-0.32202	-0.411303	-0.568933	-0.129311	0.0302022	-0.392443	3	2795.6	4243.59	2074.34	2513.49	NC_006684.1_cdsid_XP_569069.1	CNB00590	NC_006684.1_cdsid_XP_569069.1	CNB00590	NC_006684.1_cdsid_XP_569069.1	334	86.7	NC_006684.1_cdsid_XP_569069.1	GCGTCTTTACCAAAGGGTACGGATGTTGAGATTGAATGTGTTGCCG	mitochondrial genome maintenance-related protein, putative[Cryptococcus neoformans var. neoformans JEC21]	CNB00590	Chromosome 2NC_006684.1 (168670..169360, complement)	3255651	186.m03474	CNAG_06743	None	None
333	CNB00610	DEAD box RNA helicase[Cryptococcus neoformans var. neoformans JEC21]	0.480065	0.101898	0.0171767	0.19951	0.0230643	0.0867527	0.0016225	0.861627	0.611812	0.336719	0.710066	0.390795	0.550364	-0.178843	-0.245426	0.348258	-0.234086	-0.56849	0.0845228	-0.433609	-0.577239	-1.2352	-1.73583	-1.5387	-1.45117	1	720.2	620.544	440.627	242.505	NC_006684.1_cdsid_XP_569071.1	CNB00610	NC_006684.1_cdsid_XP_569071.1	CNB00610	NC_006684.1_cdsid_XP_569071.1	2315	86.95	NC_006684.1_cdsid_XP_569071.1	GGCTCAAATCTGCAATGGATATCAGGAAACAGAGGGAAATCGCGC	DEAD box RNA helicase[Cryptococcus neoformans var. neoformans JEC21]	CNB00610	Chromosome 2NC_006684.1 (171392..173966)	3255702	186.m03476	CNAG_06741	YDL031W	DBP10
334	CNB00620	hypothetical protein[Cryptococcus neoformans var. neoformans JEC21]	0.936546	0.174768	0.0148379	0.185554	0.00640095	0.16165	0.00214508	1.0072	0.788629	0.586609	0.782989	0.582414	0.743834	0.0693199	-0.0807171	0.00746893	0.13419	0.0153024	-0.130573	-0.0539341	-0.396239	-0.637682	-0.646932	-0.741599	-0.9348	3	2289.74	2306.23	1805.76	1343.18	NC_006684.1_cdsid_XP_569072.1	CNB00620	NC_006684.1_cdsid_XP_569072.1	CNB00620	NC_006684.1_cdsid_XP_569072.1	3036	87.33	NC_006684.1_cdsid_XP_569072.1	TGCCGAGTTTGATTTCCAGGCAGGTGATATCATTGCCGTCACTAG	hypothetical protein[Cryptococcus neoformans var. neoformans JEC21]	CNB00620	Chromosome 2NC_006684.1 (174038..177831, complement)	3255726	186.m03477	CNAG_06740	YMR032W	HOF1
335	CNB00630	adenosylmethionine-8-amino-7-oxononanoate transaminase[Cryptococcus neoformans var. neoformans JEC21]	0.470948	0.0121946	0.0152135	0.0216537	0.0360719	0.257095	0.000504113	0.925581	0.578963	0.463931	0.625512	0.501232	0.801313	-0.0219103	-0.193014	0.189409	-0.132093	-0.173832	-0.0324578	-0.630984	-0.799522	-0.952844	-0.887702	-0.993945	-1.51781	3	1036.69	959.541	600.205	480.952	NC_006684.1_cdsid_XP_569073.1	CNB00630	NC_006684.1_cdsid_XP_569073.1	CNB00630	NC_006684.1_cdsid_XP_569073.1	2475	86.07	NC_006684.1_cdsid_XP_569073.1	GACCAAGCCAGACGTTATGAGAGCAATGGAGAATGTCATCCTGAAC	adenosylmethionine-8-amino-7-oxononanoate transaminase[Cryptococcus neoformans var. neoformans JEC21]	CNB00630	Chromosome 2NC_006684.1 (178702..181812, complement)	3255718	186.m03478	CNAG_06739	None	None
336	CNB00680	DNA-directed RNA polymerases i, ii, and iii 8.3 kda polypeptide[Cryptococcus neoformans var. neoformans JEC21]	0.0521402	0.131969	0.0397105	0.484287	0.0941094	0.247375	0.0120631	0.802179	0.726092	0.572531	0.905149	0.713719	0.78851	0.140967	-0.0434021	-0.109371	-0.199177	-0.328835	-0.435747	-0.134273	-0.592915	-0.727033	-0.752701	-0.600199	-1.10644	3	1275.24	1022.97	925.939	730.112	NC_006684.1_cdsid_XP_569077.1	CNB00680	NC_006684.1_cdsid_XP_569077.1	CNB00680	NC_006684.1_cdsid_XP_569077.1	152	86.34	NC_006684.1_cdsid_XP_569077.1	CCCACGTGGATCTTATTGAAAAGTTGCTGATGTACAACCCTCTCGC	DNA-directed RNA polymerases i, ii, and iii 8.3 kda polypeptide[Cryptococcus neoformans var. neoformans JEC21]	CNB00680	Chromosome 2NC_006684.1 (196410..196970)	3255974	186.m03482	CNAG_06734	YOR210W	RPB10
337	CNB00700	hypothetical protein[Cryptococcus neoformans var. neoformans JEC21]	0.0338983	0.0256353	0.00332993	0.0619512	0.0273858	0.827837	0.000175049	1.26866	1.75258	1.70685	1.38145	1.3454	0.973906	0.115766	-0.0457417	-0.0775617	0.394656	0.320665	0.313168	0.994878	0.591732	0.813747	0.779291	0.647027	0.878386	6	2565.95	3255.31	4497.03	4379.69	NC_006684.1_cdsid_XP_569079.1	CNB00700	NC_006684.1_cdsid_XP_569079.1	CNB00700	NC_006684.1_cdsid_XP_569079.1	5714	90.17	NC_006684.1_cdsid_XP_569079.1	TTGGTACTACCGAAGCTGTGAGCAAGACTCTTCTGGGCATGCGCA	hypothetical protein[Cryptococcus neoformans var. neoformans JEC21]	CNB00700	Chromosome 2NC_006684.1 (198880..205438)	3256109	186.m03484	CNAG_06732	YNL242W	ATG2
338	CNB00720	glycogen synthase kinase 3[Cryptococcus neoformans var. neoformans JEC21]	0.700914	0.0281506	0.0502294	0.0164119	0.0292783	0.309154	0.00367036	1.02576	1.33656	1.24418	1.303	1.21293	0.930879	0.148377	-0.0224587	-0.140628	0.116946	0.0262793	-0.0373277	0.528242	0.411297	0.30758	0.364455	0.20389	0.371094	2	6196.97	6356.6	8282.63	7710.12	NC_006684.1_cdsid_XP_569081.1	CNB00720	NC_006684.1_cdsid_XP_569081.1	CNB00720	NC_006684.1_cdsid_XP_569081.1	1152	88.88	NC_006684.1_cdsid_XP_569081.1	CTTCAAGCCCATTCCTCCTGAACAGCTGCGTGTCACTTTGGACTG	glycogen synthase kinase 3[Cryptococcus neoformans var. neoformans JEC21]	CNB00720	Chromosome 2NC_006684.1 (208693..211851)	3255903	186.m03486	CNAG_06730	YMR139W	RIM11
339	CNB00740	kinesin[Cryptococcus neoformans var. neoformans JEC21]	0.00525621	0.141694	0.0152258	0.00564389	0.0292085	0.0387116	1.5157e-05	2.94091	1.22191	1.79744	0.415486	0.611184	1.47101	0.103954	0.104242	-0.233861	1.53462	1.58897	1.54462	0.389497	0.365291	0.0944338	0.954072	0.966403	0.58594	6	2056.4	6047.68	2512.73	3696.24	NC_006684.1_cdsid_XP_569083.1	CNB00740	NC_006684.1_cdsid_XP_569083.1	CNB00740	NC_006684.1_cdsid_XP_569083.1	2829	88.92	NC_006684.1_cdsid_XP_569083.1	TCCTAGCGGGAAACGACAATCATGGTTCTTCCCTCAACAGCGCTA	kinesin[Cryptococcus neoformans var. neoformans JEC21]	CNB00740	Chromosome 2NC_006684.1 (212697..216691)	3256017	186.m03488	CNAG_06728	None	None
340	CNB00770	hypothetical protein[Cryptococcus neoformans var. neoformans JEC21]	0.0308556	0.506812	0.0144226	0.0320969	0.250382	0.0127637	0.00140533	1.43952	1.06837	1.61425	0.742172	1.12138	1.51094	-0.150891	-0.0794104	0.20522	0.481313	0.399373	0.681319	0.228888	0.0788266	-0.0335394	0.797374	0.733361	0.52837	6	811.824	1168.63	867.328	1310.48	NC_006684.1_cdsid_XP_569085.1	CNB00770	NC_006684.1_cdsid_XP_569085.1	CNB00770	NC_006684.1_cdsid_XP_569085.1	2222	90.28	NC_006684.1_cdsid_XP_569085.1	GCCCTCAGACGTTTGCGGAGATGGGATTTGTGAGCAAACCGGTTG	hypothetical protein[Cryptococcus neoformans var. neoformans JEC21]	CNB00770	Chromosome 2NC_006684.1 (223436..225928)	3256020	186.m03490	CNAG_06726	None	None
341	CNB00780	DNA polymerase Delta, small subunit[Cryptococcus neoformans var. neoformans JEC21]	0.0210172	0.318369	0.0995021	0.0386577	0.0697151	0.392753	0.00410276	1.73064	1.14837	1.29252	0.663548	0.746843	1.12553	0.0136161	-0.0997039	0.0803751	0.640924	0.726476	0.984053	0.35944	0.279245	-0.0761099	0.41674	0.522824	0.145202	6	467.314	808.754	536.648	604.012	NC_006684.1_cdsid_XP_569086.1	CNB00780	NC_006684.1_cdsid_XP_569086.1	CNB00780	NC_006684.1_cdsid_XP_569086.1	1448	90.77	NC_006684.1_cdsid_XP_569086.1	CGCTTGAATTTGAGGCGCCCATGTGGGTTGGAGAAACCATGGCTG	DNA polymerase Delta, small subunit[Cryptococcus neoformans var. neoformans JEC21]	CNB00780	Chromosome 2NC_006684.1 (226149..228150, complement)	3256021	186.m03491	CNAG_06725	YJR006W	POL31
342	CNB00800	mitochondrial inner membrane protein[Cryptococcus neoformans var. neoformans JEC21]	0.00430184	0.022523	0.00236281	0.016287	0.221002	0.0091981	9.74249e-06	0.706594	0.865944	0.662211	1.22552	0.937188	0.764727	-0.0523694	-0.00507539	0.0554186	-0.499829	-0.483529	-0.520015	-0.203798	-0.273682	-0.148218	-0.700179	-0.566567	-0.523017	2	20790.5	14690.4	18003.4	13767.7	NC_006684.1_cdsid_XP_569088.1	CNB00800	NC_006684.1_cdsid_XP_569088.1	CNB00800	NC_006684.1_cdsid_XP_569088.1	501	89.04	NC_006684.1_cdsid_XP_569088.1	CGACATTGGTCTTACTGAACTCGTCAAGCGGGCTTGGACTGCCTA	mitochondrial inner membrane protein[Cryptococcus neoformans var. neoformans JEC21]	CNB00800	Chromosome 2NC_006684.1 (230867..232049, complement)	3256029	186.m03493	CNAG_06723	YDR178W	SDH4
343	CNB00810	hypothetical protein[Cryptococcus neoformans var. neoformans JEC21]	0.00569978	0.0470444	0.0264435	0.455437	0.872084	0.474573	0.00103293	2.35225	2.09515	2.45332	0.890698	1.04296	1.17095	-0.125993	-0.0598116	0.168946	1.23578	1.18205	1.28255	1.46297	0.857142	0.780093	1.62953	1.20074	0.976175	6	507.683	1194.2	1063.67	1245.51	NC_006684.1_cdsid_XP_569089.1	CNB00810	NC_006684.1_cdsid_XP_569089.1	CNB00810	NC_006684.1_cdsid_XP_569089.1	1163	86.06	NC_006684.1_cdsid_XP_569089.1	CGGATGAAGGCAATAGAGCTGTTGGGTATGAGCATACCGAAAGAG	hypothetical protein[Cryptococcus neoformans var. neoformans JEC21]	CNB00810	Chromosome 2NC_006684.1 (233300..234541)	3256032	186.m03494	CNAG_06722	None	None
344	CNB00870	hypothetical protein[Cryptococcus neoformans var. neoformans JEC21]	0.0336994	0.0425522	0.0577509	0.13483	0.0391372	0.131447	0.000766434	0.751723	0.795139	0.847806	1.05776	1.12782	1.06624	0.128656	-0.10749	-0.0313212	-0.385928	-0.373224	-0.478292	-0.323913	-0.340766	-0.327537	-0.25246	-0.294805	-0.170115	3	10733.6	8068.66	8534.68	9099.98	NC_006684.1_cdsid_XP_569094.1	CNB00870	NC_006684.1_cdsid_XP_569094.1	CNB00870	NC_006684.1_cdsid_XP_569094.1	776	90.34	NC_006684.1_cdsid_XP_569094.1	CGTCTCTTTCCACGCTACATTCCAGTCAAGGGATCAGGCCGCCAA	hypothetical protein[Cryptococcus neoformans var. neoformans JEC21]	CNB00870	Chromosome 2NC_006684.1 (250211..251312)	3256046	186.m03499	CNAG_06716	None	None
345	CNB00890	ER to Golgi transport-related protein[Cryptococcus neoformans var. neoformans JEC21]	0.227547	0.0524429	0.0246663	0.0523911	0.00488259	0.0142442	0.000280387	0.888104	0.768191	0.668117	0.864979	0.752297	0.869728	0.148574	-0.0128711	-0.151348	-0.117609	-0.140079	-0.259931	-0.416945	-0.386443	-0.339069	-0.583199	-0.526756	-0.637656	3	6550.73	5817.72	5032.21	4376.65	NC_006684.1_cdsid_XP_569096.1	CNB00890	NC_006684.1_cdsid_XP_569096.1	CNB00890	NC_006684.1_cdsid_XP_569096.1	583	87.29	NC_006684.1_cdsid_XP_569096.1	GGTGTCTGGCAACTTTTGCATCTCCGATCATTCTTCAAGCGCAAG	ER to Golgi transport-related protein[Cryptococcus neoformans var. neoformans JEC21]	CNB00890	Chromosome 2NC_006684.1 (252465..253444, complement)	3256051	186.m03501	CNAG_06714	YML012W	ERV25
346	CNB00940	hypothetical protein[Cryptococcus neoformans var. neoformans JEC21]	0.00855717	0.0729559	0.952714	0.0270701	0.00738777	0.0708807	0.000385366	1.25376	0.725976	1.00217	0.57904	0.799332	1.38044	0.07075	-0.063438	-0.010488	0.350372	0.254993	0.370785	-0.273633	-0.431012	-0.715594	0.063841	-0.00115902	-0.05579	3	1293.07	1621.2	938.739	1295.88	NC_006684.1_cdsid_XP_569100.1	CNB00940	NC_006684.1_cdsid_XP_569100.1	CNB00940	NC_006684.1_cdsid_XP_569100.1	3480	86.11	NC_006684.1_cdsid_XP_569100.1	GGAGTACCTTAGTCGGGCGAAGTTGAATATTGAGCGATGTGCATC	hypothetical protein[Cryptococcus neoformans var. neoformans JEC21]	CNB00940	Chromosome 2NC_006684.1 (262585..266177)	3256078	186.m03505	CNAG_06709	YKL033W	None
347	CNB00950	dCMP deaminase[Cryptococcus neoformans var. neoformans JEC21]	0.0463559	0.579384	0.527806	0.0861124	0.0509377	0.325708	0.040365	1.48198	1.08506	0.898203	0.732168	0.606084	0.827793	0.213209	-0.01768	-0.229524	0.769152	0.540544	0.364175	-0.057781	0.375616	-0.00428204	-0.032896	0.0701065	-0.583469	3	880.787	1305.31	955.704	791.125	NC_006684.1_cdsid_XP_569101.1	CNB00950	NC_006684.1_cdsid_XP_569101.1	CNB00950	NC_006684.1_cdsid_XP_569101.1	774	87.75	NC_006684.1_cdsid_XP_569101.1	GGGCGGTGTCCTACTGCGACAGCTTCATCTACCAAACGAAATTTG	dCMP deaminase[Cryptococcus neoformans var. neoformans JEC21]	CNB00950	Chromosome 2NC_006684.1 (266216..267603, complement)	3255876	186.m03506	CNAG_06708	YHR144C	DCD1
348	CNB00980	hypothetical protein[Cryptococcus neoformans var. neoformans JEC21]	0.00873577	0.0898083	0.00873766	0.00557709	0.0867942	0.00992671	1.69506e-05	0.583531	1.35935	0.481904	2.32952	0.825841	0.354511	0.0639661	-0.19583	0.113159	-0.649078	-0.762924	-0.933453	0.713233	0.225091	0.344512	-1.07586	-1.00782	-1.07696	2	6128.84	3576.37	8331.24	2953.51	NC_006684.1_cdsid_XP_569104.1	CNB00980	NC_006684.1_cdsid_XP_569104.1	CNB00980	NC_006684.1_cdsid_XP_569104.1	2974	87.84	NC_006684.1_cdsid_XP_569104.1	GCATGGCTTGACATCAAAGGGAAAGTGCATATATCTGGCCCACCT	hypothetical protein[Cryptococcus neoformans var. neoformans JEC21]	CNB00980	Chromosome 2NC_006684.1 (294430..298566, complement)	3256090	186.m03516	CNAG_03595	None	None
349	CNB00990	2-oxoglutarate metabolism-related protein[Cryptococcus neoformans var. neoformans JEC21]	0.00062336	0.0678386	0.7155	0.019767	0.0097826	0.134939	3.27475e-05	0.738533	0.913009	0.987877	1.23625	1.33762	1.082	0.0268033	-0.0484152	0.0204128	-0.407357	-0.461181	-0.443785	-0.0687512	-0.120815	-0.207734	0.0416438	-0.00698117	-0.0905402	2	26175.7	19331.6	23898.7	25858.4	NC_006684.1_cdsid_XP_569105.1	CNB00990	NC_006684.1_cdsid_XP_569105.1	CNB00990	NC_006684.1_cdsid_XP_569105.1	1287	86.91	NC_006684.1_cdsid_XP_569105.1	CCGGGAAGCCGTCACTTTCCTCGTTCGTATCAAGGAATACATTGA	2-oxoglutarate metabolism-related protein[Cryptococcus neoformans var. neoformans JEC21]	CNB00990	Chromosome 2NC_006684.1 (298849..300866, complement)	3256093	186.m03517	CNAG_03596	YDR148C	KGD2
350	CNB01010	hypothetical protein[Cryptococcus neoformans var. neoformans JEC21]	0.590668	0.386088	0.000814011	0.487967	0.000945289	0.0292089	0.000294363	0.98116	0.922797	1.41982	0.940516	1.44708	1.5386	0.0307494	-0.0608736	0.0282494	0.0352594	-0.0849196	-0.0351916	0.0619414	-0.312292	-0.121613	0.538059	0.467202	0.510976	2	7058.9	6925.91	6513.93	10022.4	NC_006684.1_cdsid_XP_569107.1	CNB01010	NC_006684.1_cdsid_XP_569107.1	CNB01010	NC_006684.1_cdsid_XP_569107.1	1096	87.6	NC_006684.1_cdsid_XP_569107.1	GATGCCCAAAAGAATATCCGAGCCCTTAGAACTACTGGCGGCAAC	hypothetical protein[Cryptococcus neoformans var. neoformans JEC21]	CNB01010	Chromosome 2NC_006684.1 (305405..307128)	3256106	186.m03519	CNAG_03598	YMR276W	DSK2
351	CNB01020	mandelate racemase/muconate lactonizing enzyme, putative[Cryptococcus neoformans var. neoformans JEC21]	0.011441	0.0227839	NaN	0.0126497	NaN	NaN	3.66858e-05	1.36092	0.475065	0.233932	0.349078	0.171893	0.492421	-0.00878136	0.00485164	0.00388964	0.527543	0.438634	0.362841	-0.849573	-1.01414	-1.41456	-9.25194	-2.09584	-9.25194	1	609.694	829.742	289.644	142.627	NC_006684.1_cdsid_XP_569108.1	CNB01020	NC_006684.1_cdsid_XP_569108.1	CNB01020	NC_006684.1_cdsid_XP_569108.1	1326	87.59	NC_006684.1_cdsid_XP_569108.1	GATGTTTGAAAAGTCAATGGAGGACTACGCCTTCCCTGGAGGTGC	mandelate racemase/muconate lactonizing enzyme, putative[Cryptococcus neoformans var. neoformans JEC21]	CNB01020	Chromosome 2NC_006684.1 (307153..309293, complement)	3255859	186.m03520	CNAG_03599	None	None
352	CNB01040	hypothetical protein[Cryptococcus neoformans var. neoformans JEC21]	0.115218	0.892475	0.0280148	0.0640047	0.00430831	0.00997018	0.00068348	1.24018	1.00889	0.67314	0.813508	0.542777	0.667205	0.197007	-0.0133894	-0.2127	0.432593	0.331085	0.154346	-0.115915	0.0857926	0.0602096	-0.444611	-0.568287	-0.712595	3	2215.73	2747.9	2235.44	1491.5	NC_006684.1_cdsid_XP_569110.1	CNB01040	NC_006684.1_cdsid_XP_569110.1	CNB01040	NC_006684.1_cdsid_XP_569110.1	3772	87.01	NC_006684.1_cdsid_XP_569110.1	GGCAGGTTGAACATCCAGGATCTGATCAAACTTTTCGGTGTTCGC	hypothetical protein[Cryptococcus neoformans var. neoformans JEC21]	CNB01040	Chromosome 2NC_006684.1 (314881..320568, complement)	3255837	186.m03522	CNAG_07467	None	None
353	CNB01050	hypothetical protein[Cryptococcus neoformans var. neoformans JEC21]	0.00281216	0.238732	0.000467608	0.00495893	0.0309499	0.00821556	3.97994e-06	0.665284	1.11257	0.560217	1.67232	0.842073	0.503537	0.0589017	-0.0655643	0.0039707	-0.497705	-0.684276	-0.587919	-0.0160263	0.244264	0.219407	-0.775502	-0.838949	-0.895888	2	24214	16109.2	26939.7	13565.1	NC_006684.1_cdsid_XP_569111.1	CNB01050	NC_006684.1_cdsid_XP_569111.1	CNB01050	NC_006684.1_cdsid_XP_569111.1	2040	86.6	NC_006684.1_cdsid_XP_569111.1	CCTTGATTCCGGCTCGGACAATGATCTACTAGATCTGCAAGCTGA	hypothetical protein[Cryptococcus neoformans var. neoformans JEC21]	CNB01050	Chromosome 2NC_006684.1 (321100..323894, complement)	3255832	186.m03523	CNAG_03602	YDR398W	UTP5
354	CNB01070	no arches protein[Cryptococcus neoformans var. neoformans JEC21]	0.0929415	0.0154311	0.0140226	0.879296	0.9686	0.766759	0.0150706	1.58424	1.60411	1.55061	1.01254	0.978772	0.966648	-0.152952	0.0173122	0.122367	0.416743	0.468583	1.02436	0.872056	0.653767	0.49446	0.778161	0.642346	0.460504	6	883.762	1400.09	1417.65	1370.37	NC_006684.1_cdsid_XP_569113.1	CNB01070	NC_006684.1_cdsid_XP_569113.1	CNB01070	NC_006684.1_cdsid_XP_569113.1	935	87.01	NC_006684.1_cdsid_XP_569113.1	TTGCCAATAACTGTCCTAATCAATATGTGCCTGGAGACCGGGGAG	no arches protein[Cryptococcus neoformans var. neoformans JEC21]	CNB01070	Chromosome 2NC_006684.1 (326201..327441, complement)	3255804	186.m03525	CNAG_03604	YPR107C	YTH1
355	CNB01090	GTPase[Cryptococcus neoformans var. neoformans JEC21]	0.648347	0.124367	0.259548	0.0340769	0.0456989	0.0873454	0.0319533	0.95994	0.824787	0.893276	0.859207	0.930554	1.08304	0.189033	-0.11149	-0.0979345	-0.060382	-0.0445635	-0.0721385	-0.199841	-0.336444	-0.300938	-0.121747	-0.194697	-0.172996	3	16066.5	15422.9	13251.4	14351.8	NC_006684.1_cdsid_XP_569115.1	CNB01090	NC_006684.1_cdsid_XP_569115.1	CNB01090	NC_006684.1_cdsid_XP_569115.1	3599	88.9	NC_006684.1_cdsid_XP_569115.1	ACACCCTTAAGGCCAACTTCCGAGACCAAGTCGAACTTTCCGACT	GTPase[Cryptococcus neoformans var. neoformans JEC21]	CNB01090	Chromosome 2NC_006684.1 (329903..334338)	3255796	186.m03527	CNAG_03606	YAL035W	FUN12
356	CNB01100	hypothetical protein[Cryptococcus neoformans var. neoformans JEC21]	0.123141	0.380227	0.0405538	0.0262078	0.101547	0.00247598	0.00100635	1.30027	0.884053	1.65671	0.679901	1.27413	1.874	0.243759	-0.0346658	-0.252109	0.585053	0.302392	0.223444	-0.0768893	-0.334133	-0.134798	0.824177	0.632205	0.722188	6	1815.25	2360.31	1604.78	3007.35	NC_006684.1_cdsid_XP_569116.1	CNB01100	NC_006684.1_cdsid_XP_569116.1	CNB01100	NC_006684.1_cdsid_XP_569116.1	1331	86.61	NC_006684.1_cdsid_XP_569116.1	CCCGAATTGTTACCAAACAGCGTCTCATCAGGATTTACCGCACTTG	hypothetical protein[Cryptococcus neoformans var. neoformans JEC21]	CNB01100	Chromosome 2NC_006684.1 (334296..336294, complement)	3255781	186.m03528	CNAG_03607	None	None
357	CNB01130	mRNA guanylyltransferase[Cryptococcus neoformans var. neoformans JEC21]	0.17626	0.249529	0.125385	0.737838	0.022107	0.0281048	0.0155611	1.12485	1.09884	0.881727	0.976878	0.783862	0.802415	0.135108	-0.10216	-0.0436633	0.295029	0.0824087	0.122818	0.226707	0.162527	0.0102347	-0.0946193	-0.251185	-0.203473	2	656.637	738.619	721.54	578.975	NC_006684.1_cdsid_XP_568787.1	CNB01130	NC_006684.1_cdsid_XP_568787.1	CNB01130	NC_006684.1_cdsid_XP_568787.1	1203	87.4	NC_006684.1_cdsid_XP_568787.1	TACTGGCTATAACCCAGACTACAGCCATCCTCCACCTCAACAAGG	mRNA guanylyltransferase[Cryptococcus neoformans var. neoformans JEC21]	CNB01130	Chromosome 2NC_006684.1 (340755..342598)	3255861	186.m03532	CNAG_03610	YGL130W	CEG1
358	CNB01200	hypothetical protein[Cryptococcus neoformans var. neoformans JEC21]	0.0175837	0.0319988	0.0295366	0.00312633	0.00112274	0.227987	4.79637e-05	1.96203	0.47663	0.55505	0.242927	0.282896	1.16453	-0.358938	0.0202959	0.270342	0.831915	0.908157	1.15666	-1.01188	-1.1286	-8.63864	-1.02681	-0.653606	-0.892537	3	398.557	781.98	189.964	221.219	NC_006684.1_cdsid_XP_568793.1	CNB01200	NC_006684.1_cdsid_XP_568793.1	CNB01200	NC_006684.1_cdsid_XP_568793.1	995	90.96	NC_006684.1_cdsid_XP_568793.1	AAGAAGGCGTCGTCCAGGCCCAGAAGGACATTACTTCCAGGGGAAC	hypothetical protein[Cryptococcus neoformans var. neoformans JEC21]	CNB01200	Chromosome 2NC_006684.1 (363454..364878)	3255881	186.m03538	CNAG_03618	YBR046C	ZTA1
359	CNB01220	hypothetical protein[Cryptococcus neoformans var. neoformans JEC21]	0.147255	0.125231	0.0559296	0.0702595	0.186734	0.0236112	0.00320439	1.10247	0.762044	1.29195	0.691216	1.17187	1.69538	0.113649	-0.0816907	-0.0393567	0.115699	0.222227	0.0804863	-0.570574	-0.113844	-0.538135	0.153602	0.47013	0.462873	3	1432.55	1579.34	1091.67	1850.79	NC_006684.1_cdsid_XP_568795.1	CNB01220	NC_006684.1_cdsid_XP_568795.1	CNB01220	NC_006684.1_cdsid_XP_568795.1	3347	89.81	NC_006684.1_cdsid_XP_568795.1	ATATCGGTGGGAGAAGGAGCTTGGGCACACCAACTACCACGAGAG	hypothetical protein[Cryptococcus neoformans var. neoformans JEC21]	CNB01220	Chromosome 2NC_006684.1 (367294..371276)	3255951	186.m03542	CNAG_03620	None	None
360	CNB01230	cyclophilin A[Cryptococcus neoformans var. neoformans JEC21]	0.0575754	0.100643	0.553066	0.654393	0.0807085	0.152381	0.0452378	0.819665	0.85016	0.961648	1.0372	1.17322	1.13114	-0.034486	-0.094082	0.120023	-0.356412	-0.367406	-0.147659	-0.135583	-0.390064	-0.189217	-0.022776	0.011601	-0.164021	3	41458.8	33982.3	35246.6	39868.8	NC_006684.1_cdsid_XP_568796.1	CNB01230	NC_006684.1_cdsid_XP_568796.1	CNB01230	NC_006684.1_cdsid_XP_568796.1	445	90.38	NC_006684.1_cdsid_XP_568796.1; NC_006684.1_cdsid_XP_568801.1 (-30.82 -840.56 -315.9 89.63 tctggtcaggacctcgtcaggaagatcgagtcttacggctctggct)	TCTGGTCAGGACCTCGTCAGGAAGATCGAGTCTTACGGCTCCGACT	cyclophilin A[Cryptococcus neoformans var. neoformans JEC21]	CNB01230	Chromosome 2NC_006684.1 (372293..373135, complement)	3255869	186.m03544	CNAG_03621	None	None
361	CNB01240	Cell polarity protein mor2[Cryptococcus neoformans var. neoformans JEC21]	0.0311763	0.05061	0.53249	0.00819778	0.464543	0.213617	0.039606	1.33088	0.837369	1.16187	0.629185	0.87301	1.38753	0.0106805	-0.107885	0.0903415	0.421845	0.244551	0.554123	-0.369076	-0.223978	-0.181757	0.382784	0.448849	-0.29193	3	2046.32	2723.4	1713.52	2377.56	NC_006684.1_cdsid_XP_568797.1	CNB01240	NC_006684.1_cdsid_XP_568797.1	CNB01240	NC_006684.1_cdsid_XP_568797.1	7112	87.66	NC_006684.1_cdsid_XP_568797.1	GAGCATTGCACAATCTCGGGCACTTCTTCGAGGATGAAGATGGTG	Cell polarity protein mor2[Cryptococcus neoformans var. neoformans JEC21]	CNB01240	Chromosome 2NC_006684.1 (373343..380967)	3255989	186.m03545	CNAG_03622	YIL129C	TAO3
362	CNB01270	hypothetical protein[Cryptococcus neoformans var. neoformans JEC21]	0.00730317	0.0467465	0.865398	0.00370621	0.153371	0.207681	0.00500675	1.31933	0.752099	0.990135	0.570063	0.750486	1.3165	0.0699452	-0.0198658	-0.0528968	0.46052	0.301762	0.432201	-0.586814	-0.325151	-0.335935	0.199554	0.0951712	-0.407612	3	834.705	1101.25	627.781	826.47	NC_006684.1_cdsid_XP_569003.1	CNB01270	NC_006684.1_cdsid_XP_569003.1	CNB01270	NC_006684.1_cdsid_XP_569003.1	2619	89.22	NC_006684.1_cdsid_XP_569003.1	TCGAGAGAACAGCAGAGCAAGGAGCGGAACACCTAGTAGTCGACC	hypothetical protein[Cryptococcus neoformans var. neoformans JEC21]	CNB01270	Chromosome 2NC_006684.1 (385666..388973)	3255728	186.m04035	CNAG_03625	None	None
363	CNB01290	cyclophilin A[Cryptococcus neoformans var. neoformans JEC21]	0.0168383	0.330157	0.129303	0.0225428	0.00778373	0.0625765	0.000438876	0.666866	0.927387	1.25363	1.39066	1.87989	1.35179	0.0413019	0.0168989	-0.0601331	-0.469573	-0.579722	-0.714708	-0.195065	-0.198427	0.0525929	0.175284	0.211519	0.559549	2	61826.7	41230.2	57337.3	77508.1	NC_006684.1_cdsid_XP_568801.1	CNB01290	NC_006684.1_cdsid_XP_568801.1	CNB01290	NC_006684.1_cdsid_XP_568801.1	509	90.95	NC_006684.1_cdsid_XP_568801.1; NC_006684.1_cdsid_XP_568796.1 (-21.89 -625.7 -234.1 83.75 tcgtcaggaagatcgagtcttacggctccgactctggcaagcccaa)	TCGTCAGGAAGATCGAGTCTTACGGCTCTGGCTCCGGTGCTACCAA	cyclophilin A[Cryptococcus neoformans var. neoformans JEC21]	CNB01290	Chromosome 2NC_006684.1 (393956..394769)	3255972	186.m03549	CNAG_03627	YDR155C	CPR1
364	CNB01330	hypothetical protein[Cryptococcus neoformans var. neoformans JEC21]	0.752806	0.0105421	0.0958553	0.00776153	0.0760566	0.0419105	0.000444458	1.02939	1.7279	1.25879	1.67857	1.22285	0.728508	0.0842964	-0.220156	0.112842	0.171076	0.0375104	-0.0955226	0.929144	0.796183	0.625796	0.390029	0.259743	0.343337	2	3662.15	3769.78	6327.84	4609.88	NC_006684.1_cdsid_XP_568805.1	CNB01330	NC_006684.1_cdsid_XP_568805.1	CNB01330	NC_006684.1_cdsid_XP_568805.1	610	87.51	NC_006684.1_cdsid_XP_568805.1	CACTGTGCCAGCATCAACGGTGTTTTCCCATACCCATTTTTGACG	hypothetical protein[Cryptococcus neoformans var. neoformans JEC21]	CNB01330	Chromosome 2NC_006684.1 (401581..402812, complement)	3255901	186.m03553	CNAG_03631	None	None
365	CNB01350	hypothetical protein[Cryptococcus neoformans var. neoformans JEC21]	0.0329179	0.0808406	0.357922	0.0159829	0.0168131	0.194567	0.000554215	1.50382	0.782284	0.898299	0.520199	0.597347	1.1483	0.16742	-0.000751246	-0.188574	0.763157	0.613518	0.360941	-0.381101	-0.310039	-0.372615	-0.0810407	-0.0463352	-0.356366	3	1797.74	2703.47	1406.34	1614.91	NC_006684.1_cdsid_XP_568807.1	CNB01350	NC_006684.1_cdsid_XP_568807.1	CNB01350	NC_006684.1_cdsid_XP_568807.1	2506	86.66	NC_006684.1_cdsid_XP_568807.1	CGACGGCCAAAGTACAAAATTATCAGCTCGACAAAAGACGGCGAAG	hypothetical protein[Cryptococcus neoformans var. neoformans JEC21]	CNB01350	Chromosome 2NC_006684.1 (403989..406985, complement)	3255863	186.m03555	CNAG_03633	None	None
366	CNB01360	hypothetical protein[Cryptococcus neoformans var. neoformans JEC21]	0.106114	0.575262	0.00319412	0.0961762	0.00535795	0.00154248	2.85011e-05	0.731104	0.917775	0.301121	1.25533	0.411872	0.328099	0.274081	-0.0831241	-0.239966	-0.296786	-0.389893	-0.698852	-0.174633	0.00859795	-0.215319	-1.66936	-1.56789	-1.9904	1	1623.8	1187.17	1490.29	488.962	NC_006684.1_cdsid_XP_568808.1	CNB01360	NC_006684.1_cdsid_XP_568808.1	CNB01360	NC_006684.1_cdsid_XP_568808.1	1135	90.81	NC_006684.1_cdsid_XP_568808.1	CAGCTCGGTTGCAACGTTAAGCTTGCCTCTCCTGCTGAGCGTGAA	hypothetical protein[Cryptococcus neoformans var. neoformans JEC21]	CNB01360	Chromosome 2NC_006684.1 (407210..408823)	3255978	186.m03557	CNAG_03634	YNL248C	RPA49
367	CNB01390	heterokaryon incompatibility protein HET-C[Cryptococcus neoformans var. neoformans JEC21]	0.00737658	0.00396667	0.000528674	0.101533	0.0836983	0.852163	1.03508e-06	1.94112	2.32397	2.34568	1.19723	1.20842	1.00934	0.0207495	-0.0124335	-0.00854454	1.10891	0.913272	0.834493	1.35859	1.17529	1.10378	1.27865	1.18881	1.22113	6	1172.93	2276.8	2725.85	2751.33	NC_006684.1_cdsid_XP_568811.1	CNB01390	NC_006684.1_cdsid_XP_568811.1	CNB01390	NC_006684.1_cdsid_XP_568811.1	2254	88.75	NC_006684.1_cdsid_XP_568811.1	CAGTCTCATGGAGGATCTCCTCAACCTCCTTATGGGCAACAGCCT	heterokaryon incompatibility protein HET-C[Cryptococcus neoformans var. neoformans JEC21]	CNB01390	Chromosome 2NC_006684.1 (415660..419169)	3255997	186.m03560	CNAG_03638	None	None
368	CNB01420	Eukaryotic translation initiation factor 3 subunit 7, putative[Cryptococcus neoformans var. neoformans JEC21]	0.00494579	0.0272019	0.0466237	0.11796	0.579104	0.244124	0.00229688	0.779462	0.838671	0.748745	1.07596	0.960592	0.892775	-0.0178852	0.0122058	0.00550676	-0.363942	-0.31689	-0.398688	-0.295071	-0.171169	-0.298924	-0.459905	-0.245151	-0.566031	3	15584.1	12147.2	13069.9	11668.5	NC_006684.1_cdsid_XP_568814.1	CNB01420	NC_006684.1_cdsid_XP_568814.1	CNB01420	NC_006684.1_cdsid_XP_568814.1	1567	88.51	NC_006684.1_cdsid_XP_568814.1	GTGAGGTTGTACAAGGTTCCTGACGACACTTTCGAAGCTGGTGCG	Eukaryotic translation initiation factor 3 subunit 7, putative[Cryptococcus neoformans var. neoformans JEC21]	CNB01420	Chromosome 2NC_006684.1 (425126..427030, complement)	3255656	186.m03563	CNAG_03641	None	None
369	CNB01450	hypothetical protein[Cryptococcus neoformans var. neoformans JEC21]	0.065645	0.0287806	0.00473274	0.00623475	0.0915759	0.00178733	2.42692e-05	0.782167	1.71042	0.624337	2.18677	0.798214	0.36502	0.104449	-0.0101872	-0.101671	-0.216394	-0.289405	-0.583055	0.618908	0.674188	0.999886	-0.553085	-0.719578	-0.77553	2	9046.07	7075.54	15472.6	5647.79	NC_006684.1_cdsid_XP_568819.1	CNB01450	NC_006684.1_cdsid_XP_568819.1	CNB01450	NC_006684.1_cdsid_XP_568819.1	3126	86.19	NC_006684.1_cdsid_XP_568819.1	TGGTGGTAATCATGTAGACGAGTCGGACATTGGTACTCCAGGAAG	hypothetical protein[Cryptococcus neoformans var. neoformans JEC21]	CNB01450	Chromosome 2NC_006684.1 (434450..438342)	3255660	186.m03570	CNAG_03645	None	None
370	CNB01470	hypothetical protein[Cryptococcus neoformans var. neoformans JEC21]	0.0616549	0.0556283	0.0108423	0.10064	0.0162845	0.147704	0.00030247	0.833067	0.533839	0.37086	0.640812	0.445174	0.694703	0.122847	-0.0720615	-0.0591325	-0.143121	-0.293051	-0.363141	-0.64037	-0.802508	-1.37102	-1.24358	-1.38064	-1.70742	1	1365.26	1137.35	728.828	506.319	NC_006684.1_cdsid_XP_568821.1	CNB01470	NC_006684.1_cdsid_XP_568821.1	CNB01470	NC_006684.1_cdsid_XP_568821.1	773	86.94	NC_006684.1_cdsid_XP_568821.1	CCGATGGCCGACCTTTCAAGTACACTCTTGACCGATTTCCTTACA	hypothetical protein[Cryptococcus neoformans var. neoformans JEC21]	CNB01470	Chromosome 2NC_006684.1 (439785..440810)	3255742	186.m03572	CNAG_03647	None	None
371	CNB01520	t-SNARE[Cryptococcus neoformans var. neoformans JEC21]	0.00323933	0.594458	0.00619299	0.00388287	0.496428	0.0068278	5.46487e-06	1.58119	1.0323	1.62791	0.652861	1.02955	1.57698	0.0796048	0.0213978	-0.107292	0.764136	0.614222	0.598827	0.0883888	0.107174	-0.0640212	0.717902	0.692497	0.698538	6	1845.25	2917.7	1904.85	3003.9	NC_006684.1_cdsid_XP_568824.1	CNB01520	NC_006684.1_cdsid_XP_568824.1	CNB01520	NC_006684.1_cdsid_XP_568824.1	793	87.18	NC_006684.1_cdsid_XP_568824.1	GGCGCCGTTATTCTCCTTGCTGTAAGTGATTCCATGTGGCTTTTG	t-SNARE[Cryptococcus neoformans var. neoformans JEC21]	CNB01520	Chromosome 2NC_006684.1 (450407..451698, complement)	3255682	186.m03575	CNAG_03651	YOR036W	PEP12
372	CNB01540	hypothetical protein[Cryptococcus neoformans var. neoformans JEC21]	0.312516	0.138833	0.0167938	0.416879	0.0354611	0.0931181	0.00733554	0.836807	0.706477	0.41444	0.844253	0.495264	0.586629	-0.273637	0.0326913	0.201445	-0.586306	-0.224523	-0.0166942	-0.13515	-0.575187	-0.895246	-0.918327	-1.29319	-1.70769	3	510.202	426.94	360.446	211.448	NC_006684.1_cdsid_XP_569050.1	CNB01540	NC_006684.1_cdsid_XP_569050.1	CNB01540	NC_006684.1_cdsid_XP_569050.1	867	86.08	NC_006684.1_cdsid_XP_569050.1	GGGTGAACCTTCTACGGTGGAAGATAAGCTTAAGAGCGAAATGGG	hypothetical protein[Cryptococcus neoformans var. neoformans JEC21]	CNB01540	Chromosome 2NC_006684.1 (453225..454896, complement)	3255684	186.m04096	CNAG_03653	None	None
373	CNB01560	tubulin binding protein[Cryptococcus neoformans var. neoformans JEC21]	0.0607912	0.000471765	0.00105837	0.00215178	0.00349754	0.862743	1.81633e-06	0.774571	0.29899	0.294431	0.386007	0.380121	0.984751	-0.0319232	0.120556	-0.0973772	-0.498228	-0.475557	-0.157549	-1.58244	-1.81507	-1.84237	-1.55805	-1.77856	-1.98732	1	1734.63	1343.59	518.636	510.728	NC_006684.1_cdsid_XP_568826.1	CNB01560	NC_006684.1_cdsid_XP_568826.1	CNB01560	NC_006684.1_cdsid_XP_568826.1	6107	86.85	NC_006684.1_cdsid_XP_568826.1	CAACAGCCAAGAAGAGGGAAGAACGATCAAAATCTGCCATGGGAC	tubulin binding protein[Cryptococcus neoformans var. neoformans JEC21]	CNB01560	Chromosome 2NC_006684.1 (460371..467372)	3255581	186.m03577	CNAG_03655	YDR150W	NUM1
374	CNB01590	hypothetical protein[Cryptococcus neoformans var. neoformans JEC21]	0.00221783	0.000558937	0.0003692	0.637534	0.432912	0.402359	7.06076e-08	3.99804	4.15489	3.86152	1.03923	0.965853	0.92939	0.169905	-0.0359716	-0.152579	1.98385	2.00979	2.00411	2.16972	2.10604	1.87193	1.99896	1.84164	2.00117	5	1456.61	5823.6	6052.08	5624.74	NC_006684.1_cdsid_XP_568829.1	CNB01590	NC_006684.1_cdsid_XP_568829.1	CNB01590	NC_006684.1_cdsid_XP_568829.1	2418	88.64	NC_006684.1_cdsid_XP_568829.1	TCAGAAGGCTGTCAGGGAGCGGAGAAAACTTATGGCCCTTTTTGG	hypothetical protein[Cryptococcus neoformans var. neoformans JEC21]	CNB01590	Chromosome 2NC_006684.1 (475139..478338, complement)	3255862	186.m03580	CNAG_03659	None	None
375	CNB01600	hypothetical protein[Cryptococcus neoformans var. neoformans JEC21]	0.0486395	0.26198	0.0579856	0.10583	0.273464	0.223594	0.022849	1.82615	1.19866	1.40084	0.656385	0.767099	1.16867	-0.279105	0.0213387	0.215365	0.583647	0.643625	1.27356	0.468311	0.254059	0.0284647	0.360191	0.637995	0.446524	6	905.986	1654.47	1085.97	1269.14	NC_006684.1_cdsid_XP_569047.1	CNB01600	NC_006684.1_cdsid_XP_569047.1	CNB01600	NC_006684.1_cdsid_XP_569047.1	1114	90.52	NC_006684.1_cdsid_XP_569047.1	ATGGGGGAAGAGTGGGATGATGAGCATTGGAGGGATCTGGGCAAC	hypothetical protein[Cryptococcus neoformans var. neoformans JEC21]	CNB01600	Chromosome 2NC_006684.1 (478547..480149)	3255694	186.m04093	CNAG_03660	YJL046W	AIM22
376	CNB01620	L-lactate dehydrogenase (cytochrome)[Cryptococcus neoformans var. neoformans JEC21]	0.282472	0.00741139	0.0748311	0.0590719	0.0867917	0.68569	0.00715728	0.918239	0.728298	0.70059	0.793146	0.762972	0.961956	0.0884872	0.0167202	-0.112337	-0.00392485	-0.113899	-0.263013	-0.516806	-0.385883	-0.472599	-0.385083	-0.387478	-0.806996	3	6829.32	6270.94	4973.78	4784.55	NC_006684.1_cdsid_XP_568831.1	CNB01620	NC_006684.1_cdsid_XP_568831.1	CNB01620	NC_006684.1_cdsid_XP_568831.1	1694	86.93	NC_006684.1_cdsid_XP_568831.1	CGGCTGAGATCCTGACCACGATGAGACTACTTGGTGTGAACAAAG	L-lactate dehydrogenase (cytochrome)[Cryptococcus neoformans var. neoformans JEC21]	CNB01620	Chromosome 2NC_006684.1 (482989..485260)	3255868	186.m03583	CNAG_03663	None	None
377	CNB01630	hypothetical protein[Cryptococcus neoformans var. neoformans JEC21]	0.281113	0.00957589	0.010761	0.0107391	0.0121307	0.843409	7.36915e-06	0.936058	0.375295	0.386124	0.400932	0.4125	1.02885	-0.0943888	-0.0017048	0.0901922	-0.179366	-0.102266	-0.0093888	-1.27989	-1.31164	-1.6841	-1.27006	-1.2319	-1.65302	1	4763.75	4459.14	1787.81	1839.39	NC_006684.1_cdsid_XP_568832.1	CNB01630	NC_006684.1_cdsid_XP_568832.1	CNB01630	NC_006684.1_cdsid_XP_568832.1	1537	86.22	NC_006684.1_cdsid_XP_568832.1	GCCAGAAGAGATGCCAATGCCGCTATACTGCTTGAAGATAATGAGG	hypothetical protein[Cryptococcus neoformans var. neoformans JEC21]	CNB01630	Chromosome 2NC_006684.1 (485744..487902, complement)	3255902	186.m03584	CNAG_03664	None	None
378	CNB01650	acyl-CoA dehydrogenase, long-chain specific precursor, putative[Cryptococcus neoformans var. neoformans JEC21]	0.615877	0.0741442	0.0257676	0.0633861	0.0188837	0.299403	0.0042071	1.11337	0.372507	0.520155	0.334574	0.467188	1.39636	-0.328428	-0.0651857	0.319356	-0.185244	0.0742173	0.493476	-1.10891	-1.15235	-2.29346	-1.19752	-0.80279	-0.85935	3	724.748	806.916	269.973	376.981	NC_006684.1_cdsid_XP_568834.1	CNB01650	NC_006684.1_cdsid_XP_568834.1	CNB01650	NC_006684.1_cdsid_XP_568834.1	1513	86.01	NC_006684.1_cdsid_XP_568834.1	GGAGATTTGGGAGTGAGACAAGCAATGAGGAAGATGCCTAAAGACG	acyl-CoA dehydrogenase, long-chain specific precursor, putative[Cryptococcus neoformans var. neoformans JEC21]	CNB01650	Chromosome 2NC_006684.1 (491136..493617, complement)	3255744	186.m03588	CNAG_03666	None	None
379	CNB01680	hypothetical protein[Cryptococcus neoformans var. neoformans JEC21]	0.00419072	0.767447	0.0335417	0.00871583	0.260397	0.0519201	0.000944109	2.25211	1.05029	1.81189	0.46636	0.804531	1.72513	0.184822	0.00439858	-0.217138	1.21725	1.29261	0.986656	0.342238	0.0130266	-0.194149	0.452494	0.960975	1.0845	6	843.775	1900.27	886.211	1528.83	NC_006684.1_cdsid_XP_568836.1	CNB01680	NC_006684.1_cdsid_XP_568836.1	CNB01680	NC_006684.1_cdsid_XP_568836.1	2646	86.64	NC_006684.1_cdsid_XP_568836.1	GCGATGGGTGAAGGATCATATGAACAAGTATCCCTGGTCGGAGAA	hypothetical protein[Cryptococcus neoformans var. neoformans JEC21]	CNB01680	Chromosome 2NC_006684.1 (496809..500696, complement)	3255568	186.m03592	CNAG_03669	None	None
380	CNB01750	D-lactate dehydrogenase (cytochrome)[Cryptococcus neoformans var. neoformans JEC21]	0.0853935	0.285608	0.120079	0.153353	0.102089	0.369276	0.0209887	1.1948	0.781502	0.584065	0.654085	0.488838	0.747361	-0.0275147	0.0281283	-0.00115073	0.385114	0.117116	0.255655	0.118883	-0.499319	-0.859424	-0.634794	-0.932096	-8.96959	3	501.322	598.981	391.784	292.804	NC_006684.1_cdsid_XP_568843.1	CNB01750	NC_006684.1_cdsid_XP_568843.1	CNB01750	NC_006684.1_cdsid_XP_568843.1	1504	86.18	NC_006684.1_cdsid_XP_568843.1	GAAGTGCAATGCATCATAGAGCCTTTCGTCTATGAGCTTGTAGCCG	D-lactate dehydrogenase (cytochrome)[Cryptococcus neoformans var. neoformans JEC21]	CNB01750	Chromosome 2NC_006684.1 (516924..519011, complement)	3255580	186.m03599	CNAG_03676	None	None
381	CNB01760	hypothetical protein[Cryptococcus neoformans var. neoformans JEC21]	0.0172551	0.971767	0.297698	0.172409	0.0340526	0.488036	0.0360789	1.39022	1.02786	0.880079	0.739351	0.63305	0.856223	0.104633	-0.0988133	-0.0130743	0.5076	0.48816	0.429023	0.294956	0.158154	-0.432693	-0.111591	-0.0328913	-0.439853	3	3163.83	4398.42	3251.97	2784.42	NC_006684.1_cdsid_XP_568844.1	CNB01760	NC_006684.1_cdsid_XP_568844.1	CNB01760	NC_006684.1_cdsid_XP_568844.1	513	86.79	NC_006684.1_cdsid_XP_568844.1	GGGTGCTTCAAAGGCCAGCAATGATGTAAAAGAGATCGTATTCGCC	hypothetical protein[Cryptococcus neoformans var. neoformans JEC21]	CNB01760	Chromosome 2NC_006684.1 (520888..522996)	3255860	186.m03600	CNAG_03677	None	None
382	CNB01770	hypothetical protein[Cryptococcus neoformans var. neoformans JEC21]	0.889828	0.0856594	0.0584204	0.161324	0.163522	0.774906	0.0436921	0.983142	0.519672	0.505438	0.528583	0.514105	0.972609	-0.545785	-0.0111412	0.403458	-0.756846	-0.147432	0.540802	-0.90559	-0.876799	-1.05701	-1.29025	-0.73093	-0.985877	3	669.762	658.471	348.057	338.523	NC_006684.1_cdsid_XP_568845.1	CNB01770	NC_006684.1_cdsid_XP_568845.1	CNB01770	NC_006684.1_cdsid_XP_568845.1	1351	89.55	NC_006684.1_cdsid_XP_568845.1	ATTGAGGAGATGGGAGTGGGACCAAGGGATGAGAGGCTCGTAAGG	hypothetical protein[Cryptococcus neoformans var. neoformans JEC21]	CNB01770	Chromosome 2NC_006684.1 (523038..524953, complement)	3255878	186.m03601	CNAG_03678	None	None
383	CNB01790	peptidyl-prolyl cis-trans isomerase[Cryptococcus neoformans var. neoformans JEC21]	0.0528658	0.328709	0.171108	0.020725	0.0221082	0.408037	0.00563051	1.28662	0.920212	0.849641	0.715216	0.660367	0.923311	0.145868	-0.0379351	-0.120992	0.527999	0.297547	0.249601	-0.0221486	-0.103556	-0.242748	-0.0898426	-0.189192	-0.449687	3	3161.43	4067.56	2909.19	2686.09	NC_006684.1_cdsid_XP_568847.1	CNB01790	NC_006684.1_cdsid_XP_568847.1	CNB01790	NC_006684.1_cdsid_XP_568847.1	1745	88.21	NC_006684.1_cdsid_XP_568847.1	TTAGGCACGATCGACCGTACACCCTTTCAATGGCTAATGCAGGAC	peptidyl-prolyl cis-trans isomerase[Cryptococcus neoformans var. neoformans JEC21]	CNB01790	Chromosome 2NC_006684.1 (531052..533801)	3255779	186.m03603	CNAG_03681	None	None
384	CNB01800	macrolide-binding protein FKBP12[Cryptococcus neoformans var. neoformans JEC21]	0.0263168	0.0852705	0.0787892	0.877392	0.58553	0.537866	0.0347199	0.721698	0.737509	0.67056	1.02191	0.929141	0.909223	-0.0266522	-0.0927602	0.111802	-0.306102	-0.649081	-0.476771	-0.219855	-0.476503	-0.654815	-0.524006	-0.349295	-0.912474	3	11228.1	8103.29	8280.82	7529.1	NC_006684.1_cdsid_XP_569051.1	CNB01800	NC_006684.1_cdsid_XP_569051.1	CNB01800	NC_006684.1_cdsid_XP_569051.1	357	86.16	NC_006684.1_cdsid_XP_569051.1	CCCTAACTCTACCCTGAAGTTCGAGGTTGAGCTCCTCAAGATCAA	macrolide-binding protein FKBP12[Cryptococcus neoformans var. neoformans JEC21]	CNB01800	Chromosome 2NC_006684.1 (533809..534659, complement)	3255688	186.m04097	CNAG_03682	YNL135C	FPR1
385	CNB01810	hypothetical protein[Cryptococcus neoformans var. neoformans JEC21]	0.018503	0.259829	0.330742	0.127345	0.10571	0.490464	0.0016951	1.70553	0.607341	0.774486	0.356101	0.454104	1.27521	-0.143954	0.18797	-0.0652126	0.693418	0.803441	0.810825	-0.445633	-1.05763	-8.0724	-0.192034	-0.570032	-8.0724	3	269.174	459.084	163.48	208.472	NC_006684.1_cdsid_XP_569318.1	CNB01810	NC_006684.1_cdsid_XP_569318.1	CNB01810	NC_006684.1_cdsid_XP_569318.1	677	87.5	NC_006684.1_cdsid_XP_569318.1	ATGTGGCTAAAACGGTAGCATTCATTGCGAGTCTTCCTGCAGAGG	hypothetical protein[Cryptococcus neoformans var. neoformans JEC21]	CNB01810	Chromosome 2NC_006684.1 (534967..535980, complement)	3255961	186.m04098	CNAG_03683	None	None
386	CNB01850	hypothetical protein[Cryptococcus neoformans var. neoformans JEC21]	0.0203272	0.00605729	0.012396	0.0790145	0.431613	0.181295	0.000876808	0.794743	0.673918	0.753239	0.847969	0.947777	1.1177	-0.0351863	0.0855337	-0.0543713	-0.270074	-0.452203	-0.279236	-0.504251	-0.502467	-0.71116	-0.293684	-0.437356	-0.503457	3	2083.24	1655.64	1403.93	1569.17	NC_006684.1_cdsid_XP_568850.1	CNB01850	NC_006684.1_cdsid_XP_568850.1	CNB01850	NC_006684.1_cdsid_XP_568850.1	1232	87.02	NC_006684.1_cdsid_XP_568850.1	GTAGAGGGGTGGGCAAGATTCTAGATGAGATACTGACGGCAGTCT	hypothetical protein[Cryptococcus neoformans var. neoformans JEC21]	CNB01850	Chromosome 2NC_006684.1 (542308..543971, complement)	3255645	186.m03607	CNAG_03687	None	None
387	CNB01900	hypothetical protein[Cryptococcus neoformans var. neoformans JEC21]	NaN	NaN	NaN	0.0237574	0.0626146	0.0181433	0.00115796	1.19808	3.48843	2.31439	2.91169	1.93175	0.663447	-5.89345	-5.89345	1.56869	1.40496	1.7459	2.22021	3.41379	3.22372	3.46525	2.61693	2.73165	2.96704	6	176.331	211.258	615.118	408.098	NC_006684.1_cdsid_XP_569120.1	CNB01900	NC_006684.1_cdsid_XP_569120.1	CNB01900	NC_006684.1_cdsid_XP_569120.1	1254	87.55	NC_006684.1_cdsid_XP_569120.1	CGGGCCTCCTCCGGGTGAGAAACAAGACTCTTCAAGGTTAAGATA	hypothetical protein[Cryptococcus neoformans var. neoformans JEC21]	CNB01900	Chromosome 2NC_006684.1 (557559..559141, complement)	3255788	186.m03613	CNAG_03692	None	None
388	CNB01910	60s ribosomal protein l19, mitochondrial precursor, putative[Cryptococcus neoformans var. neoformans JEC21]	0.0546332	0.218388	0.643713	0.128283	0.0823643	0.150744	0.0147365	0.726094	0.878013	0.954929	1.20923	1.31516	1.0876	-0.194827	0.0202973	0.153356	-0.679645	-0.433885	-0.297436	-0.173454	-0.181809	-0.208019	-0.122156	0.0344413	-0.117455	2	3866.68	2807.57	3395	3692.4	NC_006684.1_cdsid_XP_569121.1	CNB01910	NC_006684.1_cdsid_XP_569121.1	CNB01910	NC_006684.1_cdsid_XP_569121.1	392	87.29	NC_006684.1_cdsid_XP_569121.1	GGGTTGTGGGCACAGCGAGGAGTTTAGGATTAGAAGTTGTTCCTT	60s ribosomal protein l19, mitochondrial precursor, putative[Cryptococcus neoformans var. neoformans JEC21]	CNB01910	Chromosome 2NC_006684.1 (559537..560103)	3255790	186.m03614	CNAG_03693	YNL185C	MRPL19
389	CNB01970	pre-mRNA splicing factor[Cryptococcus neoformans var. neoformans JEC21]	0.0640825	0.26256	0.0726972	0.082625	0.163698	0.0306276	0.00443833	1.07449	0.931467	1.19182	0.866889	1.1092	1.27951	0.0300683	0.0189473	-0.0503237	0.106358	0.0823063	0.122027	-0.00732969	-0.222793	-0.0853387	0.296618	0.335581	0.118122	3	6541.98	7029.32	6093.64	7796.89	NC_006684.1_cdsid_XP_569125.1	CNB01970	NC_006684.1_cdsid_XP_569125.1	CNB01970	NC_006684.1_cdsid_XP_569125.1	3142	86.7	NC_006684.1_cdsid_XP_569125.1	GTGCTGGTCGAAGGATCAGTACAAGCACTTAATGCGGTCGATAGA	pre-mRNA splicing factor[Cryptococcus neoformans var. neoformans JEC21]	CNB01970	Chromosome 2NC_006684.1 (573200..576729)	3255760	186.m03621	CNAG_03699	YBR237W	PRP5
390	CNB01990	aromatic amino acid family biosynthesis-related protein[Cryptococcus neoformans var. neoformans JEC21]	0.0104453	0.0013034	0.00118737	0.0124537	0.0861983	0.0678325	1.05879e-05	0.6423	0.393012	0.511055	0.611883	0.795663	1.30035	-0.0876114	0.123209	-0.0442914	-0.624312	-0.497496	-0.811381	-1.26502	-1.25289	-1.54231	-0.906286	-0.943172	-1.06034	1	5449.18	3500.01	2141.59	2784.83	NC_006684.1_cdsid_XP_569127.1	CNB01990	NC_006684.1_cdsid_XP_569127.1	CNB01990	NC_006684.1_cdsid_XP_569127.1	4716	86.09	NC_006684.1_cdsid_XP_569127.1	GGTCGTACCTGGTGTAGAGATCTTGTGTTTGCAAGGATTCAAGCAG	aromatic amino acid family biosynthesis-related protein[Cryptococcus neoformans var. neoformans JEC21]	CNB01990	Chromosome 2NC_006684.1 (579231..584373, complement)	3255768	186.m03623	CNAG_03701	YDR127W	ARO1
391	CNB02000	tubulin-folding cofactor B[Cryptococcus neoformans var. neoformans JEC21]	0.113946	0.00611937	0.0385299	0.0281137	0.06996	0.255476	0.00117814	0.932628	0.831506	0.767363	0.891573	0.822797	0.922859	-0.0575164	0.00979561	0.0458206	-0.12808	-0.142426	-0.0338049	-0.262721	-0.308947	-0.228076	-0.528626	-0.321424	-0.306511	3	2995.83	2793.99	2491.05	2298.89	NC_006684.1_cdsid_XP_569128.1	CNB02000	NC_006684.1_cdsid_XP_569128.1	CNB02000	NC_006684.1_cdsid_XP_569128.1	660	89.22	NC_006684.1_cdsid_XP_569128.1	TGCGAAAGTCACAGTGGGGGACTTCCCGGAAGAGGACATCTTTTC	tubulin-folding cofactor B[Cryptococcus neoformans var. neoformans JEC21]	CNB02000	Chromosome 2NC_006684.1 (584647..585531)	3255686	186.m03624	CNAG_03702	YNL148C	ALF1
392	CNB02020	hypothetical protein[Cryptococcus neoformans var. neoformans JEC21]	0.0108529	0.0240817	0.145977	0.00241895	0.025324	0.208836	0.000199484	0.627595	1.58962	1.28499	2.53288	2.04748	0.808361	0.16526	-0.173317	-0.0118342	-0.562125	-0.789959	-0.673187	0.875391	0.648901	0.450374	0.508885	0.0423828	0.487701	2	5219.28	3275.59	8296.7	6706.73	NC_006684.1_cdsid_XP_569130.1	CNB02020	NC_006684.1_cdsid_XP_569130.1	CNB02020	NC_006684.1_cdsid_XP_569130.1	690	88.7	NC_006684.1_cdsid_XP_569130.1	CCAGACCACTACCAACACTGTACCGCACATCCCTCTTGGTCCATA	hypothetical protein[Cryptococcus neoformans var. neoformans JEC21]	CNB02020	Chromosome 2NC_006684.1 (587992..589299)	3255715	186.m03626	CNAG_03705	None	None
393	CNB02030	protein phosphatase type 1[Cryptococcus neoformans var. neoformans JEC21]	0.869815	0.857892	0.0669153	0.906435	0.0683404	0.0639701	0.0081322	0.989937	0.98734	0.530272	0.997377	0.535662	0.537071	0.0966512	-0.106085	0.00231422	0.0738322	-0.114751	-0.00903078	0.235283	0.0482412	-0.41335	-0.536326	-0.926297	-1.41472	3	7804.45	7725.91	7705.64	4138.48	NC_006684.1_cdsid_XP_569131.1	CNB02030	NC_006684.1_cdsid_XP_569131.1	CNB02030	NC_006684.1_cdsid_XP_569131.1	839	87.26	NC_006684.1_cdsid_XP_569131.1, NC_006684.1_cdsid_XP_569133.1	GCGCGATGATGAGCGTAGACGACACCTTACTTTGTTCCTTCCAAA	protein phosphatase type 1[Cryptococcus neoformans var. neoformans JEC21]	CNB02030	Chromosome 2NC_006684.1 (589547..592145)	3255713	186.m03628	CNAG_03706	YER133W	GLC7
394	CNB02060	hypothetical protein[Cryptococcus neoformans var. neoformans JEC21]	0.0122229	0.0132191	0.120637	0.00244226	0.00844273	0.186986	8.65102e-05	1.44243	0.753914	0.856836	0.522668	0.594021	1.13652	0.0960462	-0.0136148	-0.0884198	0.675259	0.496419	0.400223	-0.358853	-0.349524	-0.520534	-0.114759	-0.163033	-0.407699	3	309.54	446.491	233.366	265.225	NC_006684.1_cdsid_XP_569136.1	CNB02060	NC_006684.1_cdsid_XP_569136.1	CNB02060	NC_006684.1_cdsid_XP_569136.1	2058	87.5	NC_006684.1_cdsid_XP_569136.1	CCGCCCTTACGATTATACATCTGCCTCGTTCGACCACAGCTTCTA	hypothetical protein[Cryptococcus neoformans var. neoformans JEC21]	CNB02060	Chromosome 2NC_006684.1 (597826..601301)	3255658	186.m03634	CNAG_03709	None	None
395	CNB02080	oligosaccharide transporter[Cryptococcus neoformans var. neoformans JEC21]	0.00350059	0.111669	0.795722	0.0753018	0.0359453	0.125818	4.93383e-05	1.43915	0.461298	0.980584	0.320536	0.681365	2.12571	-0.0704064	-0.0328984	0.0978476	0.58347	0.459317	0.53017	-0.935949	-1.3223	-8.76159	0.161919	-0.0840244	-0.185152	3	434.01	624.604	200.208	425.584	NC_006684.1_cdsid_XP_569009.1	CNB02080	NC_006684.1_cdsid_XP_569009.1	CNB02080	NC_006684.1_cdsid_XP_569009.1	1517	88.13	NC_006684.1_cdsid_XP_569009.1	TAATGGGCCTTGCAACATTGGGTTTCATCGCTCAAGCTGAAGTCG	oligosaccharide transporter[Cryptococcus neoformans var. neoformans JEC21]	CNB02080	Chromosome 2NC_006684.1 (606147..608096, complement)	3256058	186.m04043	CNAG_03711	YBL020W	RFT1
396	CNB02110	microtubule motor[Cryptococcus neoformans var. neoformans JEC21]	0.313224	0.00658077	0.0198628	0.0025427	0.00540379	0.0435684	5.82629e-05	1.18358	0.354947	0.529323	0.299893	0.447223	1.49128	-0.0271483	-0.310873	0.277971	0.252091	0.0128647	0.433864	-1.27649	-1.48907	-1.7573	-0.901328	-0.759649	-1.11423	3	1393.52	1649.34	494.626	737.624	NC_006684.1_cdsid_XP_569140.1	CNB02110	NC_006684.1_cdsid_XP_569140.1	CNB02110	NC_006684.1_cdsid_XP_569140.1	1591	89.86	NC_006684.1_cdsid_XP_569140.1	CACGGGTCAATGTCGTTGGCAGAGCTTTCTTGGGAAGGCGATGAA	microtubule motor[Cryptococcus neoformans var. neoformans JEC21]	CNB02110	Chromosome 2NC_006684.1 (615419..618700, complement)	3255629	186.m03639	CNAG_03714	None	None
397	CNB02120	hypothetical protein[Cryptococcus neoformans var. neoformans JEC21]	0.0665719	1.30403e-05	0.0318368	0.00295171	0.00489979	0.16935	7.27036e-08	0.715254	0.134581	0.0869661	0.188159	0.121588	0.646199	0.0497935	0.0323765	-0.0859135	-0.303339	-0.444922	-0.735133	-2.85371	-2.87503	-2.95353	-3.70516	-3.362	-10.7489	1	1720.9	1230.88	231.6	149.66	NC_006684.1_cdsid_XP_569142.1	CNB02120	NC_006684.1_cdsid_XP_569142.1	CNB02120	NC_006684.1_cdsid_XP_569142.1	1018	89.27	NC_006684.1_cdsid_XP_569142.1	GTTGGAAGCAACGACGTGCCAGGATTGATTGCGGATGTACTTGCG	hypothetical protein[Cryptococcus neoformans var. neoformans JEC21]	CNB02120	Chromosome 2NC_006684.1 (618914..620678)	3255570	186.m03642	CNAG_03715	None	None
398	CNB02130	hypothetical protein[Cryptococcus neoformans var. neoformans JEC21]	0.00966812	0.0506023	0.00410827	0.00417887	0.000349296	0.00122481	1.49515e-07	1.50186	0.80883	0.257558	0.538554	0.171493	0.318432	0.106613	-0.025648	-0.087851	0.681337	0.642934	0.422708	-0.456933	-0.286039	-0.188025	-2.12944	-1.75038	-2.01799	3	2749.12	4128.78	2223.57	708.057	NC_006684.1_cdsid_XP_569143.1	CNB02130	NC_006684.1_cdsid_XP_569143.1	CNB02130	NC_006684.1_cdsid_XP_569143.1	853	90.89	NC_006684.1_cdsid_XP_569143.1	TTGAATCAAGCTGTGGTCAACTTAGGCCGCATCCTGGTGGTCGGC	hypothetical protein[Cryptococcus neoformans var. neoformans JEC21]	CNB02130	Chromosome 2NC_006684.1 (621512..623284)	3255564	186.m03643	CNAG_03716	None	None
399	CNB02170	hypothetical protein[Cryptococcus neoformans var. neoformans JEC21]	0.070611	0.0259172	0.0411874	0.639983	0.874669	0.126865	0.00942453	2.55719	2.77629	2.25579	1.08568	0.882136	0.812521	-0.397129	-0.0967565	0.384601	0.590743	1.14818	1.98157	1.65281	1.40968	1.33778	1.37855	1.03458	1.08324	6	990.082	2531.83	2748.75	2233.42	NC_006684.1_cdsid_XP_569146.1	CNB02170	NC_006684.1_cdsid_XP_569146.1	CNB02170	NC_006684.1_cdsid_XP_569146.1	1450	87.61	NC_006684.1_cdsid_XP_569146.1	GTTATTTTCTTCAAGAAGCCAAGCTCTCCGGAAGAGGCGCACGAG	hypothetical protein[Cryptococcus neoformans var. neoformans JEC21]	CNB02170	Chromosome 2NC_006684.1 (631282..634023)	3255622	186.m03646	CNAG_03719	None	None
400	CNB02210	nucleus protein[Cryptococcus neoformans var. neoformans JEC21]	0.0842017	0.245945	0.012468	0.0383022	0.0301429	0.00629681	0.000354924	1.16585	0.911078	1.34455	0.781469	1.15328	1.47578	-0.0703179	-0.0647929	0.126298	0.258719	0.172787	0.231321	-0.12606	-0.0264789	-0.259997	0.335021	0.485971	0.455996	3	1396.45	1628.05	1272.27	1877.6	NC_006684.1_cdsid_XP_569150.1	CNB02210	NC_006684.1_cdsid_XP_569150.1	CNB02210	NC_006684.1_cdsid_XP_569150.1	2295	87.64	NC_006684.1_cdsid_XP_569150.1	AGCGCTGGGTGTGAGAGCGTTGAAAGACAGGTATATGTGGTTCTA	nucleus protein[Cryptococcus neoformans var. neoformans JEC21]	CNB02210	Chromosome 2NC_006684.1 (639431..642185, complement)	3255561	186.m03650	CNAG_03723	YOR141C	ARP8
401	CNB02230	hypothetical protein[Cryptococcus neoformans var. neoformans JEC21]	0.771522	0.0608249	0.0835924	0.0403659	0.0510148	0.491948	0.0168894	1.09065	0.391831	0.469364	0.359264	0.430352	1.19787	-0.666963	-0.0951342	0.520029	-0.525314	0.231573	0.488546	-0.866936	-1.48077	-1.89493	-1.55696	-0.823631	-0.990778	3	6517.14	7107.92	2553.62	3058.91	NC_006684.1_cdsid_XP_569152.1	CNB02230	NC_006684.1_cdsid_XP_569152.1	CNB02230	NC_006684.1_cdsid_XP_569152.1	860	86.45	NC_006684.1_cdsid_XP_569152.1	GCGAAAAGAAGACCTTTGAAGACTGGTGGGCAGAGTATGTCAAGG	hypothetical protein[Cryptococcus neoformans var. neoformans JEC21]	CNB02230	Chromosome 2NC_006684.1 (644794..646162, complement)	3256009	186.m03652	CNAG_03725	None	None
402	CNB02240	hypothetical protein[Cryptococcus neoformans var. neoformans JEC21]	0.00379073	0.364072	0.452595	0.0404116	0.168655	0.234826	0.012366	1.50804	0.894005	1.14672	0.592826	0.760403	1.28268	0.049164	0.019272	-0.071138	0.69633	0.593032	0.480604	0.075803	-0.174382	-0.430664	0.342731	0.378307	-0.197294	3	2196.26	3312.05	1963.47	2518.5	NC_006684.1_cdsid_XP_569153.1	CNB02240	NC_006684.1_cdsid_XP_569153.1	CNB02240	NC_006684.1_cdsid_XP_569153.1	2629	86.59	NC_006684.1_cdsid_XP_569153.1	CTCGAAGGTGCTTTACTTCTCAAAACACATGCGGCCTTATCTGCTG	hypothetical protein[Cryptococcus neoformans var. neoformans JEC21]	CNB02240	Chromosome 2NC_006684.1 (646424..649908)	3255652	186.m03653	CNAG_03726	YKR018C	None
403	CNB02280	DNA-directed RNA polymerase ii 13.3 kda polypeptide, putative[Cryptococcus neoformans var. neoformans JEC21]	0.0411818	0.00549434	0.118467	0.0335589	0.786483	0.0643136	0.00166592	1.34695	1.8534	1.31801	1.376	0.978519	0.711131	0.153928	-0.012961	-0.157868	0.442782	0.401692	0.444199	0.71786	0.989044	0.949046	0.137049	0.34171	0.666416	6	4210.62	5671.47	7803.97	5549.64	NC_006684.1_cdsid_XP_569157.1	CNB02280	NC_006684.1_cdsid_XP_569157.1	CNB02280	NC_006684.1_cdsid_XP_569157.1	334	90.66	NC_006684.1_cdsid_XP_569157.1	ATCGAGATGGGTATGGGTCCCGAACAAGGAGTCGCTCCAGATGCA	DNA-directed RNA polymerase ii 13.3 kda polypeptide, putative[Cryptococcus neoformans var. neoformans JEC21]	CNB02280	Chromosome 2NC_006684.1 (660576..661584, complement)	3255984	186.m03657	CNAG_03730	YOL005C	RPB11
404	CNB02290	hypothetical protein[Cryptococcus neoformans var. neoformans JEC21]	0.0393355	0.976128	0.0908719	0.0693556	0.0314689	0.195154	0.00267601	1.53674	0.996991	0.744607	0.648772	0.484538	0.746854	-0.163461	0.11735	0.0319294	0.531879	0.382827	0.895692	0.139758	-0.0549696	-0.109923	-0.319892	-0.539345	-8.27255	3	309.233	475.21	308.303	230.257	NC_006684.1_cdsid_XP_569158.1	CNB02290	NC_006684.1_cdsid_XP_569158.1	CNB02290	NC_006684.1_cdsid_XP_569158.1	1456	86.46	NC_006684.1_cdsid_XP_569158.1	GCGATTCTCTCTCAATTCTCGCAGTACTATGAAGCGGATGGAAGCT	hypothetical protein[Cryptococcus neoformans var. neoformans JEC21]	CNB02290	Chromosome 2NC_006684.1 (661818..663991)	3255940	186.m03658	CNAG_03731	None	None
405	CNB02390	cytoplasm protein[Cryptococcus neoformans var. neoformans JEC21]	0.0333704	0.0265936	0.0340089	0.0607884	0.0764574	0.243611	0.00102212	0.72507	0.371604	0.495838	0.512508	0.683849	1.33432	-0.10232	-0.0312688	0.124205	-0.630888	-0.513276	-0.270904	-1.08537	-1.41865	-1.89174	-0.742837	-0.988615	-1.37337	1	818.403	593.399	304.122	405.795	NC_006684.1_cdsid_XP_569164.1	CNB02390	NC_006684.1_cdsid_XP_569164.1	CNB02390	NC_006684.1_cdsid_XP_569164.1	974	87.06	NC_006684.1_cdsid_XP_569164.1	TCATTATGATCGCGAGTGAGCCATTGACGTTCGAAAGGAGCGATTG	cytoplasm protein[Cryptococcus neoformans var. neoformans JEC21]	CNB02390	Chromosome 2NC_006684.1 (691202..693325)	3256027	186.m03665	CNAG_03743	YNL191W	DUG3
406	CNB02420	structural constituent of ribosome[Cryptococcus neoformans var. neoformans JEC21]	0.00142742	0.0196123	0.146923	0.230128	0.745161	0.384733	0.011104	0.708423	0.638864	0.755015	0.901811	1.06577	1.18181	-0.040754	0.066963	-0.02864	-0.528223	-0.444259	-0.520976	-0.512443	-0.808668	-0.633413	-0.650587	-0.569016	-0.068017	3	50946.8	36091.9	32548.1	38465.6	NC_006684.1_cdsid_XP_569167.1	CNB02420	NC_006684.1_cdsid_XP_569167.1	CNB02420	NC_006684.1_cdsid_XP_569167.1	381	90.74	NC_006684.1_cdsid_XP_569167.1	CGAGGAGAAGATCAAGGAGGCTGGTGGTGTTGTCAAGCTCGTCGCT	structural constituent of ribosome[Cryptococcus neoformans var. neoformans JEC21]	CNB02420	Chromosome 2NC_006684.1 (696910..697778, complement)	3255953	186.m03668	CNAG_03747	YGL103W	RPL28
407	CNB02480	GPI anchor biosynthesis-related protein[Cryptococcus neoformans var. neoformans JEC21]	0.566025	0.726695	0.00870441	0.448296	0.121932	0.0027498	0.00800744	1.10372	0.973383	1.49157	0.881915	1.3514	1.53235	-0.151328	0.00902498	0.128694	-0.102574	0.019422	0.450193	0.0526	-0.08282	-0.0911	0.633485	0.613116	0.479055	6	6063.2	6692.05	5901.82	9043.66	NC_006684.1_cdsid_XP_569172.1	CNB02480	NC_006684.1_cdsid_XP_569172.1	CNB02480	NC_006684.1_cdsid_XP_569172.1	777	87.84	NC_006684.1_cdsid_XP_569172.1	TGTCGGATATGCCAAGGGTGTTGCAAGTCTATGGTGGAGTGTGTA	GPI anchor biosynthesis-related protein[Cryptococcus neoformans var. neoformans JEC21]	CNB02480	Chromosome 2NC_006684.1 (717756..718913, complement)	3255583	186.m03673	CNAG_03753	YPR183W	DPM1
408	CNB02580	cytoskeletal protein binding protein[Cryptococcus neoformans var. neoformans JEC21]	0.0137765	0.00124102	0.00335456	0.00414498	0.0011392	0.257633	8.13247e-07	1.36499	0.594449	0.634728	0.435497	0.465007	1.06776	-0.100903	0.0233423	0.0720913	0.324922	0.448676	0.563235	-0.771361	-0.682744	-0.799617	-0.734492	-0.546983	-0.692677	3	589.586	804.777	350.478	374.227	NC_006684.1_cdsid_XP_569181.1	CNB02580	NC_006684.1_cdsid_XP_569181.1	CNB02580	NC_006684.1_cdsid_XP_569181.1	6111	86.89	NC_006684.1_cdsid_XP_569181.1	GCGTTTAGACATGTTTGAAGGGCAGGCAGCGTTTAGTCTCAACATG	cytoskeletal protein binding protein[Cryptococcus neoformans var. neoformans JEC21]	CNB02580	Chromosome 2NC_006684.1 (752084..759371)	3256008	186.m03682	CNAG_03763	YPL242C	IQG1
409	CNB02600	integral to membrane protein[Cryptococcus neoformans var. neoformans JEC21]	0.139741	0.237924	0.000422554	0.169003	0.0010525	0.014419	0.000184972	0.945832	1.23652	0.460578	1.30733	0.486955	0.372481	-0.00534308	0.0411959	-0.0369251	-0.148061	-0.0470041	-0.0482771	0.0228399	0.229533	0.605147	-1.12221	-1.11477	-8.82699	2	454.139	429.539	561.55	209.167	NC_006684.1_cdsid_XP_569182.1	CNB02600	NC_006684.1_cdsid_XP_569182.1	CNB02600	NC_006684.1_cdsid_XP_569182.1	683	87.69	NC_006684.1_cdsid_XP_569182.1	CTCCCACGTTGATCGCCCATGGTTTTACGGTAGAAAAGCAGGATG	integral to membrane protein[Cryptococcus neoformans var. neoformans JEC21]	CNB02600	Chromosome 2NC_006684.1 (763806..764837)	3255938	186.m03683	CNAG_03764	YDR090C	None
410	CNB02610	trehalose-phosphatase[Cryptococcus neoformans var. neoformans JEC21]	0.00763429	0.509296	0.0117074	0.0114412	0.50054	0.0182681	0.000387473	1.61332	1.06424	1.53153	0.659658	0.949305	1.43909	0.0686522	0.0900702	-0.173252	0.820371	0.621255	0.619058	0.250536	0.0353702	-0.0317388	0.695499	0.672589	0.465933	6	12949.4	20891.5	13781.3	19832.4	NC_006684.1_cdsid_XP_569183.1	CNB02610	NC_006684.1_cdsid_XP_569183.1	CNB02610	NC_006684.1_cdsid_XP_569183.1	2828	88.92	NC_006684.1_cdsid_XP_569183.1	AATTGAGTATTCGAACCAAGGGCGTGTTTGCTACCACTGTGGGCC	trehalose-phosphatase[Cryptococcus neoformans var. neoformans JEC21]	CNB02610	Chromosome 2NC_006684.1 (765443..769132)	3255670	186.m03684	CNAG_03765	YDR074W	TPS2
411	CNB02640	cohesin complex subunit psm1[Cryptococcus neoformans var. neoformans JEC21]	0.00621546	0.0116177	0.00024431	0.026009	0.0631323	0.23478	4.26128e-06	4.1504	2.39067	2.74979	0.576009	0.662535	1.15022	-0.126041	0.0683041	0.0498731	1.74496	2.13637	2.23352	1.329	1.40414	1.00944	1.41744	1.5247	1.43349	6	1523.87	6324.66	3643.06	4190.31	NC_006684.1_cdsid_XP_568851.1	CNB02640	NC_006684.1_cdsid_XP_568851.1	CNB02640	NC_006684.1_cdsid_XP_568851.1	3410	88.77	NC_006684.1_cdsid_XP_568851.1	ATGCAGCTTTGGATGCCACGAACGTACAGAAGCTGGCAAGATACG	cohesin complex subunit psm1[Cryptococcus neoformans var. neoformans JEC21]	CNB02640	Chromosome 2NC_006684.1 (773232..778211, complement)	3255644	186.m03686	CNAG_03767	YFL008W	SMC1
412	CNB02650	hypothetical protein[Cryptococcus neoformans var. neoformans JEC21]	0.0159379	0.152527	0.127976	0.0526756	0.0493991	0.784566	0.00672664	1.17544	0.838765	0.811298	0.713576	0.690208	0.967253	0.0255837	-0.0587038	0.0313702	0.233186	0.167509	0.296042	-0.0473333	-0.31439	-0.425887	-0.104849	-0.309643	-0.520458	3	503.802	592.188	422.571	408.733	NC_006684.1_cdsid_XP_568852.1	CNB02650	NC_006684.1_cdsid_XP_568852.1	CNB02650	NC_006684.1_cdsid_XP_568852.1	2657	89.76	NC_006684.1_cdsid_XP_568852.1	TCATGCCTCAGGACGTTGACAGTAGGCTAGTTGATCCGTCCCTGC	hypothetical protein[Cryptococcus neoformans var. neoformans JEC21]	CNB02650	Chromosome 2NC_006684.1 (779013..782832)	3255875	186.m03687	CNAG_03768	None	None
413	CNB02660	hexokinase[Cryptococcus neoformans var. neoformans JEC21]	0.0202747	0.116447	0.0594465	0.375122	0.159764	0.594116	0.0287748	0.828891	0.734749	0.666926	0.886423	0.8046	0.907693	0.0501762	0.0148222	-0.0675128	-0.301922	-0.240948	-0.270009	-0.161806	-0.481398	-0.751326	-0.399044	-0.508791	-0.89002	3	9793.2	8117.5	7195.54	6531.34	NC_006684.1_cdsid_XP_568853.1	CNB02660	NC_006684.1_cdsid_XP_568853.1	CNB02660	NC_006684.1_cdsid_XP_568853.1	1409	88.15	NC_006684.1_cdsid_XP_568853.1	CATTAGATCGGCGATCAGACAGGTCAATCAAGTTCGTCCCTGGCG	hexokinase[Cryptococcus neoformans var. neoformans JEC21]	CNB02660	Chromosome 2NC_006684.1 (783458..786007)	3255870	186.m03688	CNAG_03769	YGL253W	HXK2
414	CNB02690	hypothetical protein[Cryptococcus neoformans var. neoformans JEC21]	0.00217471	0.201826	0.100382	0.0467727	0.0333491	0.454829	0.0028414	1.70386	0.706924	0.552989	0.414896	0.324551	0.782246	0.103156	-0.0655984	-0.0434514	0.87443	0.741774	0.683535	-0.110917	-0.454729	-1.1043	-0.370893	-0.945831	-1.44798	3	5226.12	8904.58	3694.47	2889.99	NC_006684.1_cdsid_XP_568856.1	CNB02690	NC_006684.1_cdsid_XP_568856.1	CNB02690	NC_006684.1_cdsid_XP_568856.1	807	87.42	NC_006684.1_cdsid_XP_568856.1	TACTGTTATGGCCACCAATGCCCGTTACTCTTGTGCTTATGAGGC	hypothetical protein[Cryptococcus neoformans var. neoformans JEC21]	CNB02690	Chromosome 2NC_006684.1 (798707..802392, complement)	3255592	186.m03692	CNAG_03773	None	None
415	CNB02710	phospholipid metabolism-related protein[Cryptococcus neoformans var. neoformans JEC21]	0.810977	0.00269502	0.00487741	0.00241942	0.00423782	0.0392304	1.35443e-05	0.973257	0.404917	0.526958	0.416043	0.541438	1.3014	0.205852	-0.111066	-0.119153	0.139283	-0.100769	-0.174823	-1.12729	-1.38418	-1.4194	-0.809812	-0.998798	-0.971427	3	1632.85	1589.18	661.168	860.443	NC_006684.1_cdsid_XP_568860.1	CNB02710	NC_006684.1_cdsid_XP_568860.1	CNB02710	NC_006684.1_cdsid_XP_568860.1	1541	86.56	NC_006684.1_cdsid_XP_568860.1	GGCTATTGCAGTCGGCATCGAATAAATGGCTACAGTTTCTGTCTGC	phospholipid metabolism-related protein[Cryptococcus neoformans var. neoformans JEC21]	CNB02710	Chromosome 2NC_006684.1 (807647..809434)	3255767	186.m03697	CNAG_03776	YBR030W	None
416	CNB02730	hypothetical protein[Cryptococcus neoformans var. neoformans JEC21]	0.12395	0.231259	0.139025	0.0479929	0.634258	0.0706627	0.0156254	1.5345	0.714009	1.38309	0.465305	0.901334	1.93708	-0.379833	-0.0105632	0.308907	0.337974	0.41759	1.00275	-0.0881282	-0.482384	-1.04248	0.377577	0.458722	0.561495	3	404.371	620.506	288.725	559.283	NC_006684.1_cdsid_XP_568862.1	CNB02730	NC_006684.1_cdsid_XP_568862.1	CNB02730	NC_006684.1_cdsid_XP_568862.1	1677	86.4	NC_006684.1_cdsid_XP_568862.1	GTACGAAGGGGTTAACGTGGAGGAAGAGCAAAGTACAGAACACAGA	hypothetical protein[Cryptococcus neoformans var. neoformans JEC21]	CNB02730	Chromosome 2NC_006684.1 (814057..816264)	3255649	186.m03699	CNAG_07481	None	None
417	CNB02740	ribosomal protein L4[Cryptococcus neoformans var. neoformans JEC21]	0.11458	0.0378277	0.16221	0.232981	0.733499	0.161965	0.0349792	0.811573	0.726978	0.836885	0.895764	1.03119	1.15118	-0.191996	-0.0145143	0.182205	-0.467069	-0.220948	-0.2289	-0.339698	-0.474463	-0.575633	-0.428603	-0.207192	-0.149674	3	8180.3	6638.91	5946.89	6845.97	NC_006684.1_cdsid_XP_568863.1	CNB02740	NC_006684.1_cdsid_XP_568863.1	CNB02740	NC_006684.1_cdsid_XP_568863.1	1176	90.05	NC_006684.1_cdsid_XP_568863.1	TGCGGAAGCTGTTGACGTGGCTAGGGAAGAAGCTCTCAAGGCATA	ribosomal protein L4[Cryptococcus neoformans var. neoformans JEC21]	CNB02740	Chromosome 2NC_006684.1 (816352..817774, complement)	3255565	186.m03700	CNAG_03779	YML025C	YML6
418	CNB02750	PRCDNA95[Cryptococcus neoformans var. neoformans JEC21]	0.267575	0.397187	0.24505	0.105971	0.0725409	0.42407	0.0397635	0.751557	1.17289	1.26111	1.56061	1.678	1.07522	-0.391783	-0.0591133	0.353842	-0.781112	-0.500421	-0.0501233	0.426645	0.108139	0.133193	0.297014	0.250084	0.449386	2	37247.4	27993.6	43687	46973.1	NC_006684.1_cdsid_XP_568864.1	CNB02750	NC_006684.1_cdsid_XP_568864.1	CNB02750	NC_006684.1_cdsid_XP_568864.1	279	88.42	NC_006684.1_cdsid_XP_568864.1	CGAGGATGCTGCCTCTGCTATCGAGTTGAAGAAGGCTCTTGTTGC	PRCDNA95[Cryptococcus neoformans var. neoformans JEC21]	CNB02750	Chromosome 2NC_006684.1 (818266..819105)	3255683	186.m03701	CNAG_03780	YMR143W	RPS16A
419	CNB02760	hypothetical protein[Cryptococcus neoformans var. neoformans JEC21]	3.62692e-05	0.177019	0.14933	0.0479965	0.0318131	0.915448	0.000689908	3.87722	1.60216	1.53264	0.413224	0.395294	0.95661	-0.0535775	0.0579835	-0.00658455	1.94581	1.89304	2.02323	1.09503	0.701663	0.061999	0.956485	0.660877	0.106074	6	282.596	1095.69	452.763	433.118	NC_006684.1_cdsid_XP_568865.1	CNB02760	NC_006684.1_cdsid_XP_568865.1	CNB02760	NC_006684.1_cdsid_XP_568865.1	2483	86.54	NC_006684.1_cdsid_XP_568865.1	CTCACCAGGCGGATCTGAATAACGAGGAGGACACCAACTATCTTC	hypothetical protein[Cryptococcus neoformans var. neoformans JEC21]	CNB02760	Chromosome 2NC_006684.1 (819349..822662)	3255584	186.m03702	CNAG_03781	YJL019W	MPS3
420	CNB02770	hypothetical protein[Cryptococcus neoformans var. neoformans JEC21]	0.120815	0.00801626	0.00568681	0.0122654	0.000746474	0.410237	2.71654e-05	1.21779	0.42465	0.371351	0.348705	0.304939	0.874488	-0.142492	-0.0786072	0.197961	0.347854	0.288458	0.213339	-1.03245	-1.14828	-1.58248	-1.4554	-1.40336	-9.32544	3	641.558	781.282	272.437	238.243	NC_006684.1_cdsid_XP_568866.1	CNB02770	NC_006684.1_cdsid_XP_568866.1	CNB02770	NC_006684.1_cdsid_XP_568866.1	463	88.86	NC_006684.1_cdsid_XP_568866.1	TCTGGTTCTTCTGCCTCCGCTTCTTCCTCTTCTTCCTCTAGCGACT	hypothetical protein[Cryptococcus neoformans var. neoformans JEC21]	CNB02770	Chromosome 2NC_006684.1 (823498..824626, complement)	3255745	186.m03703	CNAG_03782	None	None
421	CNB02790	alpha,alpha-trehalase[Cryptococcus neoformans var. neoformans JEC21]	0.0337265	0.0473173	0.0694147	0.00804432	0.0134099	0.837959	0.0010669	0.786497	1.25626	1.28754	1.59729	1.63706	1.0249	0.110978	-0.0967815	-0.0219175	-0.208895	-0.409955	-0.431204	0.481791	0.219203	0.272882	0.54159	0.148303	0.377154	2	12575	9890.22	15797.5	16190.9	NC_006684.1_cdsid_XP_568867.1	CNB02790	NC_006684.1_cdsid_XP_568867.1	CNB02790	NC_006684.1_cdsid_XP_568867.1	2575	86.62	NC_006684.1_cdsid_XP_568867.1	GCCAGCCTCAAACTGGAATTAACTGCTCCGTATTCGAAATCGGTC	alpha,alpha-trehalase[Cryptococcus neoformans var. neoformans JEC21]	CNB02790	Chromosome 2NC_006684.1 (829644..833920, complement)	3255771	186.m03704	CNAG_03785	YDR001C	NTH1
422	CNB02820	hypothetical protein[Cryptococcus neoformans var. neoformans JEC21]	0.403147	0.191006	0.0192939	0.0943902	0.0339312	0.0143482	0.00253217	0.930963	1.18811	0.70542	1.27622	0.757732	0.593731	0.112031	0.0234388	-0.147406	0.0167478	-0.0989887	-0.238672	-0.00620219	0.36261	0.359386	-0.352029	-0.605006	-0.566378	2	720.285	670.559	855.78	508.103	NC_006684.1_cdsid_XP_568871.1	CNB02820	NC_006684.1_cdsid_XP_568871.1	CNB02820	NC_006684.1_cdsid_XP_568871.1	1205	90.12	NC_006684.1_cdsid_XP_568871.1	GTCCTATCGAAGGATGCGGCAAAGTGTACAAGCAGGCCAATGGGC	hypothetical protein[Cryptococcus neoformans var. neoformans JEC21]	CNB02820	Chromosome 2NC_006684.1 (839005..840979)	3255892	186.m03709	CNAG_03788	None	None
423	CNB02840	hypothetical protein[Cryptococcus neoformans var. neoformans JEC21]	0.00110923	0.000101277	0.3132	0.00040074	0.0042378	0.000283302	3.19004e-08	1.92845	4.72425	1.09788	2.44977	0.569307	0.232392	0.10365	-0.0127727	-0.0980027	1.04276	0.901825	0.892776	2.31906	2.26223	2.1327	0.31136	0.0459843	0.0290873	6	4095.35	7897.66	19347.5	4496.19	NC_006684.1_cdsid_XP_568872.1	CNB02840	NC_006684.1_cdsid_XP_568872.1	CNB02840	NC_006684.1_cdsid_XP_568872.1	1140	87.18	NC_006684.1_cdsid_XP_568872.1	GGGTGCTTCGCTCACTTTGTTCTCTCAATACGCTTCTTCCCTTCT	hypothetical protein[Cryptococcus neoformans var. neoformans JEC21]	CNB02840	Chromosome 2NC_006684.1 (842184..843724)	3255655	186.m03712	CNAG_03790	None	None
424	CNB02850	Ser/Thr protein kinase[Cryptococcus neoformans var. neoformans JEC21]	0.550377	0.16443	0.151678	0.587369	0.0929615	0.0957538	0.0248904	0.95839	0.917056	1.31023	0.956871	1.36711	1.42873	0.0627412	0.0219512	-0.0889298	0.0677762	-0.0414563	-0.225334	-0.150468	-0.0284728	-0.201326	0.153544	0.282402	0.680027	2	2381.62	2282.52	2184.08	3120.47	NC_006684.1_cdsid_XP_568873.1	CNB02850	NC_006684.1_cdsid_XP_568873.1	CNB02850	NC_006684.1_cdsid_XP_568873.1	2778	87.31	NC_006684.1_cdsid_XP_568873.1	CCGGAAAGGGTCAGTTCAGAAGCCTACGATGAGCGAAGACAAATG	Ser/Thr protein kinase[Cryptococcus neoformans var. neoformans JEC21]	CNB02850	Chromosome 2NC_006684.1 (844033..847150, complement)	3255619	186.m03713	CNAG_03791	YER129W	SAK1
425	CNB02870	mitochondrial 40s ribosomal protein[Cryptococcus neoformans var. neoformans JEC21]	0.993321	0.0367156	0.0829815	0.0203425	0.106735	0.09172	0.00118533	1.00161	0.644979	0.866575	0.643939	0.865179	1.34357	-0.0198112	0.0159478	0.00363485	-0.0943392	-0.0339852	0.12621	-0.826655	-0.401131	-0.704072	-0.288675	-0.0838032	-0.255829	3	9007.23	9021.77	5809.47	7805.45	NC_006684.1_cdsid_XP_568875.1	CNB02870	NC_006684.1_cdsid_XP_568875.1	CNB02870	NC_006684.1_cdsid_XP_568875.1	187	86.33	NC_006684.1_cdsid_XP_568875.1	CGATTCCAATTCCGAACAAAAGCTCTCAGTGGAGAACTTCCAGGTG	mitochondrial 40s ribosomal protein[Cryptococcus neoformans var. neoformans JEC21]	CNB02870	Chromosome 2NC_006684.1 (850117..851475)	3255811	186.m03715	CNAG_03793	YPR166C	MRP2
426	CNB02990	acyltransferase[Cryptococcus neoformans var. neoformans JEC21]	0.0134795	0.35142	0.0113589	0.0274244	0.119406	0.000435874	3.11001e-05	1.71527	1.09369	2.08877	0.637621	1.21775	1.90983	0.205752	-0.0984116	-0.131864	0.960186	0.745463	0.607622	0.0864374	0.0986254	0.199854	1.04738	0.998448	1.13861	6	3274.08	5615.95	3580.84	6838.81	NC_006684.1_cdsid_XP_568877.1	CNB02990	NC_006684.1_cdsid_XP_568877.1	CNB02990	NC_006684.1_cdsid_XP_568877.1	895	87.14	NC_006684.1_cdsid_XP_568877.1, NC_006684.1_cdsid_XP_568878.1	GGGCTTGGGACTGTAGTTCTTCTTGCGTTTTGTATTTGGTTTGCGG	acyltransferase[Cryptococcus neoformans var. neoformans JEC21]	CNB02990	Chromosome 2NC_006684.1 (907513..909213, complement)	3255687	186.m03730	CNAG_03806	YBR042C	CST26
427	CNB03000	hypothetical protein[Cryptococcus neoformans var. neoformans JEC21]	0.00306353	0.749562	0.0124292	0.00842672	0.0315097	0.0910616	0.000142305	3.80153	0.955797	1.68847	0.251424	0.444156	1.76656	-0.196245	0.00140817	0.171468	1.58131	1.89078	2.23383	0.301413	-0.0337728	-0.603451	0.921378	0.71943	0.608775	6	441.743	1679.3	422.217	745.871	NC_006684.1_cdsid_XP_568879.1	CNB03000	NC_006684.1_cdsid_XP_568879.1	CNB03000	NC_006684.1_cdsid_XP_568879.1	1627	86.11	NC_006684.1_cdsid_XP_568879.1	CGTTTGGCATTCTCAGTGGCCTCATATGAAGAGATTAGAGACGGC	hypothetical protein[Cryptococcus neoformans var. neoformans JEC21]	CNB03000	Chromosome 2NC_006684.1 (912379..914678, complement)	3255759	186.m03733	CNAG_03808	None	None
428	CNB03030	histidinol-phosphate transaminase[Cryptococcus neoformans var. neoformans JEC21]	0.231273	0.0186006	0.0150462	0.0321886	0.0244042	0.585403	0.0015591	0.689684	0.293198	0.325736	0.425119	0.472298	1.11098	-0.568747	0.048033	0.369543	-0.969561	-0.395426	-0.325314	-1.35878	-1.83239	-2.25924	-1.42784	-1.54481	-1.92807	1	3715.27	2562.36	1089.31	1210.2	NC_006684.1_cdsid_XP_568883.1	CNB03030	NC_006684.1_cdsid_XP_568883.1	CNB03030	NC_006684.1_cdsid_XP_568883.1	1138	87.31	NC_006684.1_cdsid_XP_568883.1	ACTGAAAGAGGATGTGAAGGTTGCTTGAGAATAACGGTCGGCACG	histidinol-phosphate transaminase[Cryptococcus neoformans var. neoformans JEC21]	CNB03030	Chromosome 2NC_006684.1 (922154..923634, complement)	3256019	186.m03740	CNAG_03812	YIL116W	HIS5
429	CNB03040	single-stranded DNA binding protein 12k chain[Cryptococcus neoformans var. neoformans JEC21]	0.000940419	0.000836273	0.000677046	0.0446144	0.257201	0.0236056	1.08909e-06	3.25741	2.2806	3.75442	0.700127	1.15258	1.64624	0.149482	-0.0850119	-0.0769619	1.49725	1.74753	1.84453	1.26019	1.18446	1.12019	1.73432	1.87704	2.09181	5	9015.46	29367.1	20560.7	33847.8	NC_006684.1_cdsid_XP_569017.1	CNB03040	NC_006684.1_cdsid_XP_569017.1	CNB03040	NC_006684.1_cdsid_XP_569017.1	204	86.2	NC_006684.1_cdsid_XP_569017.1	CAAAGAAGATCTGACAATCAGGGCCCATACGCATATCGGTTTAGGC	single-stranded DNA binding protein 12k chain[Cryptococcus neoformans var. neoformans JEC21]	CNB03040	Chromosome 2NC_006684.1 (924621..925190)	3256023	186.m04054	CNAG_03813	None	None
430	CNB03100	sterol 24-C-methyltransferase[Cryptococcus neoformans var. neoformans JEC21]	0.00957606	0.00859489	0.00115485	0.200401	0.0115531	0.0290478	7.71162e-06	0.639724	0.569368	0.416697	0.890022	0.651371	0.731859	0.135022	-0.0485129	-0.0970269	-0.504651	-0.651574	-0.791471	-0.804079	-0.771967	-0.863131	-1.30134	-1.12415	-1.37493	1	21426	13706.7	12199.3	8928.16	NC_006684.1_cdsid_XP_568887.1	CNB03100	NC_006684.1_cdsid_XP_568887.1	CNB03100	NC_006684.1_cdsid_XP_568887.1	987	87.42	NC_006684.1_cdsid_XP_568887.1	GTTCACTCCTATGGCTTTATGGGTTGCTCGAAAGCCTGCCAACTA	sterol 24-C-methyltransferase[Cryptococcus neoformans var. neoformans JEC21]	CNB03100	Chromosome 2NC_006684.1 (935692..937331)	3255766	186.m03744	CNAG_03819	YML008C	ERG6
431	CNB03110	hypothetical protein[Cryptococcus neoformans var. neoformans JEC21]	0.752358	0.153103	0.0341267	0.227246	0.049803	0.00939611	0.00216729	0.965464	1.32992	0.410797	1.37749	0.425492	0.308888	-0.116759	-0.0316545	0.136776	-0.488395	-0.319897	0.467225	0.655533	0.42264	0.103247	-0.949504	-1.24944	-1.76627	2	556.044	536.84	739.494	228.421	NC_006684.1_cdsid_XP_568888.1	CNB03110	NC_006684.1_cdsid_XP_568888.1	CNB03110	NC_006684.1_cdsid_XP_568888.1	2663	88.83	NC_006684.1_cdsid_XP_568888.1	CGAGGGAACAAGGCGAAAAGGACAAGGAATACAACGCGAGGATGC	hypothetical protein[Cryptococcus neoformans var. neoformans JEC21]	CNB03110	Chromosome 2NC_006684.1 (937394..940539, complement)	3255836	186.m03745	CNAG_03820	YDL148C	NOP14
432	CNB03120	phosphatidylinositol 3-kinase[Cryptococcus neoformans var. neoformans JEC21]	0.00195723	0.0769736	0.69909	0.0246023	0.18643	0.36425	0.0210951	1.44487	0.668855	0.947594	0.462918	0.655835	1.41674	0.0226677	-0.0528133	0.0287237	0.61514	0.50687	0.466685	-0.273384	-0.659959	-0.872251	0.340311	0.0100727	-0.81161	3	1483.93	2144.08	992.536	1406.16	NC_006684.1_cdsid_XP_568889.1	CNB03120	NC_006684.1_cdsid_XP_568889.1	CNB03120	NC_006684.1_cdsid_XP_568889.1	2622	87.83	NC_006684.1_cdsid_XP_568889.1	GGTGCAGGAGAAATTCATGCTGGATTTGTCCGAGGAAGACGCAAT	phosphatidylinositol 3-kinase[Cryptococcus neoformans var. neoformans JEC21]	CNB03120	Chromosome 2NC_006684.1 (940617..944112)	3255809	186.m03746	CNAG_03821	YLR240W	VPS34
433	CNB03140	ubiquitin-protein ligase[Cryptococcus neoformans var. neoformans JEC21]	0.219106	0.57374	0.00145177	0.354399	0.133325	0.0359272	0.00504353	1.28407	1.07178	1.77236	0.834674	1.38027	1.65366	-0.0321283	-0.0435983	0.0728487	-0.0301473	0.454346	0.587589	0.32071	0.0692787	-0.124679	0.722012	0.936177	0.81078	6	2689.06	3452.94	2882.08	4765.99	NC_006684.1_cdsid_XP_568891.1	CNB03140	NC_006684.1_cdsid_XP_568891.1	CNB03140	NC_006684.1_cdsid_XP_568891.1	247	88.14	NC_006684.1_cdsid_XP_568891.1	TGCATCTCTAGATGGCTCAAAACTCGACAAGCCGACAGTGGGAAC	ubiquitin-protein ligase[Cryptococcus neoformans var. neoformans JEC21]	CNB03140	Chromosome 2NC_006684.1 (946410..947227, complement)	3256060	186.m03748	CNAG_03823	YOL133W	HRT1
434	CNB03150	phosphate transport protein MIR1[Cryptococcus neoformans var. neoformans JEC21]	0.863557	0.0788686	0.158268	0.0550916	0.0154762	0.0224895	0.00231903	1.01027	0.750871	1.19124	0.743238	1.17913	1.58647	-0.227535	0.0178418	0.180738	-0.00570321	-0.0234212	0.0715658	-0.23553	-0.437244	-0.589235	0.256802	0.26177	0.238704	3	3820.13	3859.36	2868.43	4550.68	NC_006684.1_cdsid_XP_568892.1	CNB03150	NC_006684.1_cdsid_XP_568892.1	CNB03150	NC_006684.1_cdsid_XP_568892.1	931	86.19	NC_006684.1_cdsid_XP_568892.1	GGAGCTAGGCCAGGTATAGAAATCCACAAGGAGACCCAGACTAAA	phosphate transport protein MIR1[Cryptococcus neoformans var. neoformans JEC21]	CNB03150	Chromosome 2NC_006684.1 (948027..949616, complement)	3256072	186.m03749	CNAG_03824	None	None
435	CNB03160	hypothetical protein[Cryptococcus neoformans var. neoformans JEC21]	0.122669	0.0303417	0.0514297	0.243467	0.0679768	0.193465	0.00625618	0.794145	0.671528	0.484474	0.845599	0.610058	0.72145	0.17195	-0.023245	-0.169091	-0.1052	-0.408699	-0.515694	-0.402707	-0.561072	-0.785007	-0.728541	-0.99394	-1.52365	3	1356.81	1077.5	911.133	657.337	NC_006684.1_cdsid_XP_568893.1	CNB03160	NC_006684.1_cdsid_XP_568893.1	CNB03160	NC_006684.1_cdsid_XP_568893.1	1408	86.89	NC_006684.1_cdsid_XP_568893.1	GCGTATTGGCAGGAGAAGATCGTCGAATTGCTACTGGACAGTGAT	hypothetical protein[Cryptococcus neoformans var. neoformans JEC21]	CNB03160	Chromosome 2NC_006684.1 (954943..957075, complement)	3255895	186.m03750	CNAG_03826	YOR244W	ESA1
436	CNB03170	hypothetical protein[Cryptococcus neoformans var. neoformans JEC21]	0.183886	0.194791	0.743865	0.0522672	0.126431	0.245097	0.0472211	1.2392	0.85282	0.965806	0.688203	0.77938	1.13249	0.193251	-0.0729755	-0.142438	0.493295	0.376458	0.0169065	-0.101751	-0.194679	-0.409677	-0.22618	0.0318625	0.0288415	3	576.166	713.983	491.366	556.464	NC_006684.1_cdsid_XP_569018.1	CNB03170	NC_006684.1_cdsid_XP_569018.1	CNB03170	NC_006684.1_cdsid_XP_569018.1	2760	89.85	NC_006684.1_cdsid_XP_569018.1	AGGCAGTACGGCTTTCCTTGTCAGGCCCTTAGTCTACGCAGTCTG	hypothetical protein[Cryptococcus neoformans var. neoformans JEC21]	CNB03170	Chromosome 2NC_006684.1 (957525..960875)	3256031	186.m04055	CNAG_03827	None	None
437	CNB03230	sphingosine hydroxylase[Cryptococcus neoformans var. neoformans JEC21]	0.0176109	0.0171685	0.563583	0.362589	0.134137	0.1041	0.0142246	1.38351	1.46359	0.906243	1.05788	0.655033	0.619192	0.110828	0.0106221	-0.131689	0.557034	0.330355	0.507876	0.587088	0.544995	0.515552	0.211205	-0.10254	-0.667304	2	845.965	1170.4	1238.15	766.65	NC_006684.1_cdsid_XP_568900.1	CNB03230	NC_006684.1_cdsid_XP_568900.1	CNB03230	NC_006684.1_cdsid_XP_568900.1	930	90.46	NC_006684.1_cdsid_XP_568900.1	CAAACTGCTTGGGACCAGAATGACTCGCGAAGAGGCCGACTCCAA	sphingosine hydroxylase[Cryptococcus neoformans var. neoformans JEC21]	CNB03230	Chromosome 2NC_006684.1 (974361..975943, complement)	3256056	186.m03758	CNAG_03834	YDR297W	SUR2
438	CNB03240	hypothetical protein[Cryptococcus neoformans var. neoformans JEC21]	0.0489214	0.0887058	0.755221	0.0398748	0.0320773	0.106208	0.00454667	1.39218	0.661015	0.958069	0.474807	0.688181	1.44939	-0.192496	-0.0790772	0.236642	0.315631	0.53379	0.569728	-0.217726	-0.743153	-0.927708	-0.295844	0.111896	-0.0306707	3	682.925	950.751	451.424	654.289	NC_006684.1_cdsid_XP_568901.1	CNB03240	NC_006684.1_cdsid_XP_568901.1	CNB03240	NC_006684.1_cdsid_XP_568901.1	1911	86.55	NC_006684.1_cdsid_XP_568901.1	TTCAGATACGTTGGATAGTGGGGACTTGAGGGAAACCAAGGAACTG	hypothetical protein[Cryptococcus neoformans var. neoformans JEC21]	CNB03240	Chromosome 2NC_006684.1 (978618..982201)	3255647	186.m03759	CNAG_03836	None	None
439	CNB03280	transcriptional repressor[Cryptococcus neoformans var. neoformans JEC21]	0.455844	0.949452	0.0059235	0.650387	0.00941532	0.0557226	0.00255988	0.947177	1.01894	0.613401	1.07577	0.647609	0.601998	0.0969154	-0.11549	0.0107034	0.0514934	-0.11711	-0.17925	0.298474	-0.0223976	-0.247447	-0.567508	-0.718544	-0.842411	2	2885.63	2733.2	2940.28	1770.05	NC_006684.1_cdsid_XP_568905.1	CNB03280	NC_006684.1_cdsid_XP_568905.1	CNB03280	NC_006684.1_cdsid_XP_568905.1	2548	90.51	NC_006684.1_cdsid_XP_568905.1	CAGCTGATGCAAATGCACCAAAGGAGAGGTCAATCACCAGCGCCC	transcriptional repressor[Cryptococcus neoformans var. neoformans JEC21]	CNB03280	Chromosome 2NC_006684.1 (987245..990562, complement)	3256115	186.m03763	CNAG_03839	YER068W	MOT2
440	CNB03290	bud site selection-related protein[Cryptococcus neoformans var. neoformans JEC21]	0.0315114	0.0721244	0.74384	0.0316843	0.132905	0.0885445	0.00333693	1.13975	0.793141	0.979478	0.695887	0.859377	1.23494	-0.0496038	-0.0201423	0.0671747	0.247725	0.127324	0.18861	-0.16273	-0.404121	-0.453255	-0.157081	0.124888	-0.0722183	3	2452.13	2794.83	1944.88	2401.81	NC_006684.1_cdsid_XP_568906.1	CNB03290	NC_006684.1_cdsid_XP_568906.1	CNB03290	NC_006684.1_cdsid_XP_568906.1	924	87.82	NC_006684.1_cdsid_XP_568906.1	GTACTTCCAGGCACAAAACACGAGAGCACGACGAGAATACGAGCAT	bud site selection-related protein[Cryptococcus neoformans var. neoformans JEC21]	CNB03290	Chromosome 2NC_006684.1 (990796..992031)	3255971	186.m03764	CNAG_03840	YGL174W	BUD13
441	CNB03360	vacuolar membrane protein[Cryptococcus neoformans var. neoformans JEC21]	0.0513993	0.348176	0.580555	0.0216488	0.00276756	0.0149588	0.000834701	0.739839	0.921238	1.04079	1.24519	1.40678	1.12978	-0.147036	-0.0352849	0.16486	-0.516563	-0.428708	-0.362983	-0.110578	-0.150502	-0.0945569	0.106077	0.00105908	0.0639871	2	5370.94	3973.63	4947.92	5590.05	NC_006684.1_cdsid_XP_569021.1	CNB03360	NC_006684.1_cdsid_XP_569021.1	CNB03360	NC_006684.1_cdsid_XP_569021.1	1902	87.26	NC_006684.1_cdsid_XP_569021.1	TACGAGTCCCACAGTGCATAAACGAGCTAGAAGTGTGGCTGGATA	vacuolar membrane protein[Cryptococcus neoformans var. neoformans JEC21]	CNB03360	Chromosome 2NC_006684.1 (1010407..1012759)	3256048	186.m04059	CNAG_03846	None	None
442	CNB03390	nucleus protein[Cryptococcus neoformans var. neoformans JEC21]	0.000636218	0.000556833	0.0518729	0.0485433	0.186676	0.0790798	5.21532e-05	1.61608	1.8107	1.39581	1.12043	0.863702	0.770866	-0.05691	0.064473	-0.010169	0.725315	0.633156	0.717221	0.902588	0.890522	0.773022	0.674878	0.312196	0.432284	6	287.218	464.166	520.066	400.901	NC_006684.1_cdsid_XP_568913.1	CNB03390	NC_006684.1_cdsid_XP_568913.1	CNB03390	NC_006684.1_cdsid_XP_568913.1	2741	87.98	NC_006684.1_cdsid_XP_568913.1	TTAACGACTACATGGGTCCTGATCTTCACACCAACATGCCTCCCG	nucleus protein[Cryptococcus neoformans var. neoformans JEC21]	CNB03390	Chromosome 2NC_006684.1 (1019609..1023157)	3255864	186.m03774	CNAG_03849	YIL130W	ASG1
443	CNB03400	hypothetical protein[Cryptococcus neoformans var. neoformans JEC21]	0.0140227	0.00673393	0.00236352	0.330724	0.0124247	0.0159719	3.28331e-05	0.652225	0.603649	0.414751	0.925523	0.635902	0.687073	0.14774	0.00372071	-0.168795	-0.493833	-0.61162	-0.756144	-0.616987	-0.799044	-0.775503	-1.08951	-1.34107	-1.39744	1	3179.38	2073.67	1919.23	1318.65	NC_006684.1_cdsid_XP_568915.1	CNB03400	NC_006684.1_cdsid_XP_568915.1	CNB03400	NC_006684.1_cdsid_XP_568915.1	2485	90.44	NC_006684.1_cdsid_XP_568915.1	AACTGGACTCGCCCATCCAAGGAAGAAAAGGCTCGTCTTGCAGGT	hypothetical protein[Cryptococcus neoformans var. neoformans JEC21]	CNB03400	Chromosome 2NC_006684.1 (1023278..1026866, complement)	3256022	186.m03776	CNAG_03850	YBR081C	SPT7
444	CNB03430	SAR small monomeric GTPase[Cryptococcus neoformans var. neoformans JEC21]	0.25458	0.0850099	0.577886	0.0519248	0.574551	0.0580034	0.013079	1.1624	0.665419	1.09291	0.572451	0.94022	1.64245	0.0151056	-0.265624	0.211182	0.252458	0.130833	0.264296	-0.281564	-0.611168	-0.946492	0.345961	0.156389	-0.16286	3	6988.48	8123.43	4650.27	7637.81	NC_006684.1_cdsid_XP_568917.1	CNB03430	NC_006684.1_cdsid_XP_568917.1	CNB03430	NC_006684.1_cdsid_XP_568917.1	524	86.77	NC_006684.1_cdsid_XP_568917.1	GACAGGGCTATGGCGAAGGTTTCCGATGGCTCAGTCAATATATCT	SAR small monomeric GTPase[Cryptococcus neoformans var. neoformans JEC21]	CNB03430	Chromosome 2NC_006684.1 (1030793..1032018, complement)	3255850	186.m03778	CNAG_03853	YPL218W	SAR1
445	CNB03440	hypothetical protein[Cryptococcus neoformans var. neoformans JEC21]	0.0406052	0.904165	0.0291385	0.0508054	0.557722	0.0550763	0.0057234	1.73655	0.989159	1.54786	0.569612	0.891341	1.56482	-0.141931	-0.0862977	0.203837	0.4686	0.697256	1.14043	0.240217	-0.0276247	-0.312451	0.582412	0.685344	0.621185	6	1427.24	2478.48	1411.77	2209.17	NC_006684.1_cdsid_XP_568918.1	CNB03440	NC_006684.1_cdsid_XP_568918.1	CNB03440	NC_006684.1_cdsid_XP_568918.1	1462	88.58	NC_006684.1_cdsid_XP_568918.1	GAGCGCGTAAAGGCGGAAGGAGGACGAATCATTGGATTCAATGGT	hypothetical protein[Cryptococcus neoformans var. neoformans JEC21]	CNB03440	Chromosome 2NC_006684.1 (1032209..1034324)	3256052	186.m03779	CNAG_03854	YJL055W	None
446	CNB03450	hypothetical protein[Cryptococcus neoformans var. neoformans JEC21]	0.0334859	0.0625827	0.445102	0.0284509	0.105503	0.0351714	0.000824506	1.44429	0.603452	1.10645	0.417818	0.766087	1.83354	-0.0233534	0.0250526	-0.00210744	0.693411	0.521817	0.356163	-0.470063	-0.659606	-1.13488	-0.125327	0.355817	0.167176	3	383.761	554.264	231.582	424.614	NC_006684.1_cdsid_XP_568920.1	CNB03450	NC_006684.1_cdsid_XP_568920.1	CNB03450	NC_006684.1_cdsid_XP_568920.1	1171	88.14	NC_006684.1_cdsid_XP_568920.1	GCAGCGGGCTTGTTGGTATTTGGCGTCAGCATATATCTTTTGGGT	hypothetical protein[Cryptococcus neoformans var. neoformans JEC21]	CNB03450	Chromosome 2NC_006684.1 (1034300..1035718, complement)	3256055	186.m03780	CNAG_03855	YJR013W	GPI14
447	CNB03460	hypothetical protein[Cryptococcus neoformans var. neoformans JEC21]	0.00279761	0.06414	0.106538	0.00213113	0.00217071	0.554597	2.26026e-05	1.54188	0.845175	0.882723	0.548147	0.5725	1.04443	0.0923459	-0.0523281	-0.0446591	0.707174	0.627347	0.534363	-0.109323	-0.348546	-0.280815	-0.0895111	-0.153664	-0.305139	3	9250.09	14262.5	7817.94	8165.27	NC_006684.1_cdsid_XP_568923.1	CNB03460	NC_006684.1_cdsid_XP_568923.1	CNB03460	NC_006684.1_cdsid_XP_568923.1	1062	89.15	NC_006684.1_cdsid_XP_568923.1, NC_006684.1_cdsid_XP_568921.1	TATGCAGGGCGTTAACCAAAACAATGCGCTCATGAACCCTGACGG	hypothetical protein[Cryptococcus neoformans var. neoformans JEC21]	CNB03460	Chromosome 2NC_006684.1 (1036148..1038464)	3256075	186.m03785	CNAG_03856	None	None
448	CNB03470	hypothetical protein[Cryptococcus neoformans var. neoformans JEC21]	0.147636	0.0285427	0.000946537	0.0361012	0.00114292	0.330065	3.54781e-05	0.872931	0.356023	0.271546	0.407848	0.311074	0.762721	-0.103298	-0.0566328	0.147426	-0.0714888	-0.278983	-0.246452	-1.10492	-1.5164	-1.97946	-1.66627	-1.92607	-2.08054	1	3315.2	2893.95	1180.29	900.232	NC_006684.1_cdsid_XP_568925.1	CNB03470	NC_006684.1_cdsid_XP_568925.1	CNB03470	NC_006684.1_cdsid_XP_568925.1	668	86.84	NC_006684.1_cdsid_XP_568925.1	TTATACCCGTTCTGAGTTTCTTTATCGCTAGCGGTCTTGGTGCCG	hypothetical protein[Cryptococcus neoformans var. neoformans JEC21]	CNB03470	Chromosome 2NC_006684.1 (1039037..1039924)	3255786	186.m03790	CNAG_03857	None	None
449	CNB03500	cytochrome-c oxidase chain VI precursor[Cryptococcus neoformans var. neoformans JEC21]	0.098936	0.0566936	0.333003	0.682458	0.0655445	0.0921305	0.0222011	0.820811	0.84855	1.14003	1.0338	1.38891	1.3435	-0.117883	0.00969868	0.0999227	-0.456093	-0.324978	-0.0967083	-0.189024	-0.329661	-0.196394	-0.0760453	0.277139	0.333014	3	20578.7	16891.2	17462.1	23460.3	NC_006684.1_cdsid_XP_569185.1	CNB03500	NC_006684.1_cdsid_XP_569185.1	CNB03500	NC_006684.1_cdsid_XP_569185.1	384	86.92	NC_006684.1_cdsid_XP_569185.1	GCTTGGCATCAGCACTAAGGAAGAGTTGTACGGTCAAACCCTCTA	cytochrome-c oxidase chain VI precursor[Cryptococcus neoformans var. neoformans JEC21]	CNB03500	Chromosome 2NC_006684.1 (1049747..1050438, complement)	3255958	186.m03794	CNAG_03861	YHR051W	COX6
450	CNB03520	protein arginine n-methyltransferase[Cryptococcus neoformans var. neoformans JEC21]	0.0174402	0.00587682	0.0181723	0.139628	0.0378608	0.0587715	0.000115358	0.745658	0.641577	0.366112	0.860417	0.490991	0.570644	0.0877659	-0.0193471	-0.0730931	-0.284683	-0.455611	-0.54193	-0.534491	-0.603523	-0.7954	-1.30346	-1.25586	-1.86544	1	11593.1	8644.52	7437.89	4244.38	NC_006684.1_cdsid_XP_569187.1	CNB03520	NC_006684.1_cdsid_XP_569187.1	CNB03520	NC_006684.1_cdsid_XP_569187.1	917	86.91	NC_006684.1_cdsid_XP_569187.1	CCCTTCACTGTGCTCCCAACTCCCGAAATAATCGTGACCTTGATA	protein arginine n-methyltransferase[Cryptococcus neoformans var. neoformans JEC21]	CNB03520	Chromosome 2NC_006684.1 (1051726..1053537, complement)	3255710	186.m03796	CNAG_03863	YBR034C	HMT1
451	CNB03540	cytoplasm protein[Cryptococcus neoformans var. neoformans JEC21]	0.00689714	0.0310987	0.00646094	0.00084838	0.3888	0.00106472	5.40829e-06	0.67674	1.26053	0.643652	1.86264	0.951107	0.510622	0.114782	-0.134413	0.00884225	-0.570693	-0.636528	-0.486679	0.423901	0.254908	0.31819	-0.532632	-0.645791	-0.735717	2	14616	9891.24	18423.9	9407.62	NC_006684.1_cdsid_XP_569189.1	CNB03540	NC_006684.1_cdsid_XP_569189.1	CNB03540	NC_006684.1_cdsid_XP_569189.1	1095	87.8	NC_006684.1_cdsid_XP_569189.1	GGAAGGGAAAGCCAAGTCTGCGGATGTTTCCAAACTTGCTCCTTA	cytoplasm protein[Cryptococcus neoformans var. neoformans JEC21]	CNB03540	Chromosome 2NC_006684.1 (1055865..1057525)	3255552	186.m03798	CNAG_03865	YHR009C	None
452	CNB03550	hypothetical protein[Cryptococcus neoformans var. neoformans JEC21]	0.168897	0.0323521	0.0611504	0.0115641	0.02464	0.136278	0.000657091	1.20241	0.604562	0.761967	0.50279	0.633698	1.26036	0.0377903	-0.0424167	0.00350532	0.445762	0.286522	0.0363403	-0.510052	-0.730935	-0.974337	-0.244266	-0.364908	-0.588277	3	883.727	1062.61	534.268	673.371	NC_006684.1_cdsid_XP_569190.1	CNB03550	NC_006684.1_cdsid_XP_569190.1	CNB03550	NC_006684.1_cdsid_XP_569190.1	1523	87.2	NC_006684.1_cdsid_XP_569190.1	CCGTGGTTTGTGTTATTGGTGTCGTCTGTGCGTGTTTGAACAATGG	hypothetical protein[Cryptococcus neoformans var. neoformans JEC21]	CNB03550	Chromosome 2NC_006684.1 (1057538..1059832, complement)	3255962	186.m03799	CNAG_03866	YJR001W	AVT1
453	CNB03580	hypothetical protein[Cryptococcus neoformans var. neoformans JEC21]	0.0044424	0.0184634	0.0317946	0.353	0.605636	0.27568	0.0014105	1.47796	1.37598	1.55736	0.931	1.05372	1.13181	0.0881529	-0.000942099	-0.0928871	0.65632	0.544937	0.484265	0.61561	0.339234	0.412141	0.834528	0.497044	0.563137	6	768.848	1136.33	1057.92	1197.37	NC_006684.1_cdsid_XP_569192.1	CNB03580	NC_006684.1_cdsid_XP_569192.1	CNB03580	NC_006684.1_cdsid_XP_569192.1	820	86.86	NC_006684.1_cdsid_XP_569192.1	CAGGGCAAATACGATTCAATTCAAGACGTAACCAAGCTCCAACGGC	hypothetical protein[Cryptococcus neoformans var. neoformans JEC21]	CNB03580	Chromosome 2NC_006684.1 (1063654..1065431, complement)	3255844	186.m03801	CNAG_03869	None	None
454	CNB03590	delta 8-sphingolipid desaturase[Cryptococcus neoformans var. neoformans JEC21]	0.0189605	0.262633	0.320344	0.058307	0.0612976	0.828853	0.0158876	1.3447	0.821126	0.85331	0.610641	0.634575	1.03919	0.144747	-0.0307344	-0.127302	0.513269	0.348728	0.415076	0.00733257	-0.31515	-0.611498	0.0507276	-0.264289	-0.532125	3	1411.79	1898.43	1159.26	1204.69	NC_006684.1_cdsid_XP_569193.1	CNB03590	NC_006684.1_cdsid_XP_569193.1	CNB03590	NC_006684.1_cdsid_XP_569193.1	1478	86.28	NC_006684.1_cdsid_XP_569193.1	GAGAGCATCTCTTCATTGAAGGGAACCGACATGTCTTGAGCACAC	delta 8-sphingolipid desaturase[Cryptococcus neoformans var. neoformans JEC21]	CNB03590	Chromosome 2NC_006684.1 (1065470..1067569)	3255845	186.m03802	CNAG_03870	None	None
455	CNB03600	low molecular weight phosphotyrosine protein phosphatase[Cryptococcus neoformans var. neoformans JEC21]	0.945324	0.0528465	0.716989	0.0407522	0.612009	0.0489488	0.0159911	1.00923	0.556391	0.923242	0.551303	0.914799	1.65934	-0.431027	0.0859672	0.259263	-0.359559	0.105627	0.22937	-0.624625	-0.774718	-1.19733	-0.0914728	-0.105067	-0.149761	3	3424.32	3455.93	1905.26	3161.48	NC_006684.1_cdsid_XP_569194.1	CNB03600	NC_006684.1_cdsid_XP_569194.1	CNB03600	NC_006684.1_cdsid_XP_569194.1	366	86.79	NC_006684.1_cdsid_XP_569194.1	CCCGTACTATGGTGGGCGAGATGGATTTGACAAAAGCTTTGAAAGC	low molecular weight phosphotyrosine protein phosphatase[Cryptococcus neoformans var. neoformans JEC21]	CNB03600	Chromosome 2NC_006684.1 (1068168..1068852)	3255918	186.m03803	CNAG_03871	YPR073C	LTP1
456	CNB03620	hypothetical protein[Cryptococcus neoformans var. neoformans JEC21]	0.00884812	0.231186	0.340697	0.660303	0.101875	0.132193	0.0413455	1.47126	1.38045	0.787868	0.938281	0.535507	0.570732	0.00619362	0.0956756	-0.109153	0.62326	0.415252	0.622826	0.843783	0.430033	-0.000948878	0.126474	-0.367392	-1.00926	2	334.047	491.468	461.135	263.185	NC_006684.1_cdsid_XP_569195.1	CNB03620	NC_006684.1_cdsid_XP_569195.1	CNB03620	NC_006684.1_cdsid_XP_569195.1	2235	86.63	NC_006684.1_cdsid_XP_569195.1	CCCGGAGGTCCTTGTTTTCCATCTTAAACGGTTCAAGCAGCTTAG	hypothetical protein[Cryptococcus neoformans var. neoformans JEC21]	CNB03620	Chromosome 2NC_006684.1 (1070508..1073011, complement)	3255578	186.m03804	CNAG_03872	None	None
457	CNB03630	hypothetical protein[Cryptococcus neoformans var. neoformans JEC21]	0.00255256	0.0317046	0.181406	0.00199	0.0286221	0.931781	0.000262124	0.570265	1.36691	1.3656	2.39697	2.39467	0.999042	0.10389	-0.0793487	-0.0308437	-0.683886	-0.905784	-0.850572	0.649657	0.338926	0.341542	0.44351	0.0595163	0.761086	2	8096.36	4617.07	11067	11056.4	NC_006684.1_cdsid_XP_569196.1	CNB03630	NC_006684.1_cdsid_XP_569196.1	CNB03630	NC_006684.1_cdsid_XP_569196.1	483	90.34	NC_006684.1_cdsid_XP_569196.1	CATGGATGTTCTTGACCAAGAAATCGCCCAGAGACCGCCTCCCGA	hypothetical protein[Cryptococcus neoformans var. neoformans JEC21]	CNB03630	Chromosome 2NC_006684.1 (1073693..1074732, complement)	3255739	186.m03805	CNAG_03873	None	None
458	CNB03640	oxidoreductase[Cryptococcus neoformans var. neoformans JEC21]	0.0173677	0.0244238	0.00302097	0.00264872	0.00106316	0.000390523	7.61393e-08	0.66328	1.83925	0.151948	2.77296	0.229086	0.0826144	0.0319541	-0.0162879	-0.0162049	-0.635072	-0.708252	-0.446405	1.13454	0.777171	0.685705	-2.47983	-2.72335	-2.99819	1	1907.22	1265.02	3507.84	289.798	NC_006684.1_cdsid_XP_569197.1	CNB03640	NC_006684.1_cdsid_XP_569197.1	CNB03640	NC_006684.1_cdsid_XP_569197.1	1441	87.88	NC_006684.1_cdsid_XP_569197.1	GTCATGTGGCCAACTTGCAACGCTGAGGGAATGGATATCAACGAA	oxidoreductase[Cryptococcus neoformans var. neoformans JEC21]	CNB03640	Chromosome 2NC_006684.1 (1077730..1079922)	3255730	186.m03806	CNAG_03874	None	None
459	CNB03660	RHEB small monomeric GTPase[Cryptococcus neoformans var. neoformans JEC21]	0.913418	0.598761	0.0232195	0.582117	0.00855383	0.0713747	0.00590427	1.00809	0.925487	0.553385	0.91806	0.548944	0.597939	0.0988007	-0.0714508	-0.0329248	0.142835	-0.0337008	-0.0842308	0.243654	-0.133993	-0.553918	-0.719564	-0.762756	-1.10934	3	2306.73	2325.39	2134.85	1276.51	NC_006684.1_cdsid_XP_569199.1	CNB03660	NC_006684.1_cdsid_XP_569199.1	CNB03660	NC_006684.1_cdsid_XP_569199.1	499	88.13	NC_006684.1_cdsid_XP_569199.1	TTGCTCGAGGAAATGCAGAAGGTGTACAATCCTCAGCCCGAGAAG	RHEB small monomeric GTPase[Cryptococcus neoformans var. neoformans JEC21]	CNB03660	Chromosome 2NC_006684.1 (1082284..1085193, complement)	3255750	186.m03808	CNAG_03876	YCR027C	RHB1
460	CNB03680	hypothetical protein[Cryptococcus neoformans var. neoformans JEC21]	0.326761	0.0391974	0.0775144	0.0403841	0.103749	0.0529882	0.0025299	0.904643	1.23989	0.452039	1.37059	0.499688	0.364579	-0.0881558	0.0597392	0.0243172	-0.0913798	-0.363784	-0.00262584	0.168051	0.427877	0.322949	-0.86158	-0.872233	-1.94638	2	1070.41	968.336	1327.19	483.866	NC_006684.1_cdsid_XP_569201.1	CNB03680	NC_006684.1_cdsid_XP_569201.1	CNB03680	NC_006684.1_cdsid_XP_569201.1	1071	89.76	NC_006684.1_cdsid_XP_569201.1	TGGGCTTGGTGGAGCAATCTTCCGAGGATACGATGAACGAGAGCT	hypothetical protein[Cryptococcus neoformans var. neoformans JEC21]	CNB03680	Chromosome 2NC_006684.1 (1087920..1089486)	3255662	186.m03810	CNAG_03878	None	None
461	CNB03720	hypothetical protein[Cryptococcus neoformans var. neoformans JEC21]	0.378962	0.08195	0.246227	0.0463834	0.107218	0.36409	0.0378587	1.08517	0.844634	0.90643	0.778344	0.835291	1.07316	0.133628	-0.0537636	-0.0899876	0.197384	0.205253	-0.0649226	-0.217993	-0.15264	-0.368592	-0.283712	-0.0946486	-0.0569176	3	4514.67	4899.17	3813.24	4092.23	NC_006684.1_cdsid_XP_569205.1	CNB03720	NC_006684.1_cdsid_XP_569205.1	CNB03720	NC_006684.1_cdsid_XP_569205.1	1077	86.8	NC_006684.1_cdsid_XP_569205.1	GGTTTGTAGAAATGAGAAGCTCGAGGGTATAACGGACGTCGCATGG	hypothetical protein[Cryptococcus neoformans var. neoformans JEC21]	CNB03720	Chromosome 2NC_006684.1 (1103321..1104973, complement)	3255922	186.m03816	CNAG_03882	None	None
462	CNB03800	hypothetical protein[Cryptococcus neoformans var. neoformans JEC21]	0.0471702	0.0157914	0.0492765	0.164911	0.996757	0.197483	0.00411746	0.705463	0.58609	0.709565	0.830787	1.00581	1.21068	-0.193968	0.0194252	0.153476	-0.596247	-0.487347	-0.431324	-0.545623	-0.866692	-0.930241	-0.424838	-0.351924	-0.736404	3	12009.5	8472.27	7038.65	8521.53	NC_006684.1_cdsid_XP_569027.1	CNB03800	NC_006684.1_cdsid_XP_569027.1	CNB03800	NC_006684.1_cdsid_XP_569027.1	342	89.54	NC_006684.1_cdsid_XP_569027.1	GACGCCGAGATCCTCGCCAAGATCAACGAGTAAACAAGCACTGGC	hypothetical protein[Cryptococcus neoformans var. neoformans JEC21]	CNB03800	Chromosome 2NC_006684.1 (1127371..1128163)	3256064	186.m04067	CNAG_03892	YOR020C	HSP10
463	CNB03810	MAP kinase phosphatase[Cryptococcus neoformans var. neoformans JEC21]	0.00428383	0.0530644	NaN	0.0926176	NaN	NaN	0.010387	0.787657	0.432733	0.541319	0.549393	0.687253	1.25093	0.0622621	-0.0689769	0.00372406	-0.303747	-0.352885	-0.37743	-0.802449	-1.17006	-1.83433	-0.885449	-8.53859	-8.53859	3	371.854	292.893	160.914	201.292	NC_006684.1_cdsid_XP_569212.1	CNB03810	NC_006684.1_cdsid_XP_569212.1	CNB03810	NC_006684.1_cdsid_XP_569212.1	1739	86.45	NC_006684.1_cdsid_XP_569212.1	ATAGTTTACCGCCTACCTGGTCGAGTAGTGTGGATACTTATACCCGC	MAP kinase phosphatase[Cryptococcus neoformans var. neoformans JEC21]	CNB03810	Chromosome 2NC_006684.1 (1129078..1131399)	3255784	186.m03823	CNAG_03893	YIL113W	SDP1
464	CNB03850	hypothetical protein[Cryptococcus neoformans var. neoformans JEC21]	0.383422	0.011613	0.409332	0.0637938	0.240505	0.00321312	0.000646544	1.16617	1.84289	0.929085	1.5803	0.796701	0.504145	-0.164858	-0.0121745	0.158838	-0.132842	0.250362	0.482292	0.927009	0.871694	0.846029	-0.0400665	-0.0760825	-0.207534	2	4898.9	5712.94	9028.17	4551.5	NC_006684.1_cdsid_XP_569214.1	CNB03850	NC_006684.1_cdsid_XP_569214.1	CNB03850	NC_006684.1_cdsid_XP_569214.1	691	89.73	NC_006684.1_cdsid_XP_569214.1	GGTGTCGAGCAATTTGGCAGGTTGGTGCTTCTGGAAAAGGCCAAG	hypothetical protein[Cryptococcus neoformans var. neoformans JEC21]	CNB03850	Chromosome 2NC_006684.1 (1140514..1141447)	3255653	186.m03825	CNAG_03897	YDR361C	BCP1
465	CNB03860	phosphoadenylyl-sulfate reductase (thioredoxin), putative[Cryptococcus neoformans var. neoformans JEC21]	0.1937	0.0210747	0.00403209	0.0689491	0.00282675	0.0347202	1.15986e-05	0.901788	0.669582	0.445421	0.742505	0.493931	0.665222	0.134523	-0.0378183	-0.10758	-0.0497403	-0.188745	-0.214432	-0.700673	-0.692685	-0.368178	-1.19248	-1.13296	-1.17549	3	7240.92	6529.77	4848.39	3225.26	NC_006684.1_cdsid_XP_569215.1	CNB03860	NC_006684.1_cdsid_XP_569215.1	CNB03860	NC_006684.1_cdsid_XP_569215.1	594	87.03	NC_006684.1_cdsid_XP_569215.1	AGGAGTTCCTTACAACCCACTTCTCGACAAGGGCTACCGATCTAT	phosphoadenylyl-sulfate reductase (thioredoxin), putative[Cryptococcus neoformans var. neoformans JEC21]	CNB03860	Chromosome 2NC_006684.1 (1141501..1142473, complement)	3255830	186.m03826	CNAG_03898	YPR167C	MET16
466	CNB03870	hypothetical protein[Cryptococcus neoformans var. neoformans JEC21]	0.0221908	0.00363417	0.0389079	0.00531816	0.48312	0.0108853	1.04977e-05	1.4265	0.654061	1.55477	0.458507	1.08992	2.3771	0.0287292	0.000272205	-0.0295908	0.654573	0.466593	0.404369	-0.549346	-0.630885	-0.65956	0.409407	0.621549	0.846098	3	1938.27	2764.94	1267.74	3013.55	NC_006684.1_cdsid_XP_569216.1	CNB03870	NC_006684.1_cdsid_XP_569216.1	CNB03870	NC_006684.1_cdsid_XP_569216.1	2595	90.34	NC_006684.1_cdsid_XP_569216.1	AACAACCCTGGCTTCACCGACTGATCACGGGCCATCATCAGAGAC	hypothetical protein[Cryptococcus neoformans var. neoformans JEC21]	CNB03870	Chromosome 2NC_006684.1 (1142747..1145604)	3255923	186.m03827	CNAG_03899	YKL073W	LHS1
467	CNB03880	f-actin capping protein beta subunit[Cryptococcus neoformans var. neoformans JEC21]	0.028466	0.0631928	0.0552732	0.871802	0.173798	0.191926	0.0110732	1.19522	1.21161	1.42814	1.01371	1.19488	1.17871	0.0928418	-0.0148272	-0.0835142	0.306238	0.284648	0.177705	0.400397	0.291883	0.125297	0.285569	0.567043	0.663626	6	1765.9	2110.65	2139.59	2521.96	NC_006684.1_cdsid_XP_569217.1	CNB03880	NC_006684.1_cdsid_XP_569217.1	CNB03880	NC_006684.1_cdsid_XP_569217.1	616	89.78	NC_006684.1_cdsid_XP_569217.1	GGCAAAGGAGGAGTAACTTTGAGCGGCAGCATGACAAGACAGGCT	f-actin capping protein beta subunit[Cryptococcus neoformans var. neoformans JEC21]	CNB03880	Chromosome 2NC_006684.1 (1145656..1146802, complement)	3255991	186.m03828	CNAG_03900	YIL034C	CAP2
468	CNB03900	transcriptional regulatory protein[Cryptococcus neoformans var. neoformans JEC21]	0.0813873	0.00873476	0.00315713	0.000188852	0.0123562	0.447498	4.78396e-06	0.745417	0.40215	0.377004	0.539496	0.505763	0.937472	0.154177	0.062706	-0.246754	-0.37634	-0.405931	-0.49185	-1.34287	-1.32094	-1.2795	-1.62091	-1.352	-1.27184	1	2429.97	1811.34	977.212	916.109	NC_006684.1_cdsid_XP_569219.1	CNB03900	NC_006684.1_cdsid_XP_569219.1	CNB03900	NC_006684.1_cdsid_XP_569219.1	1775	89.29	NC_006684.1_cdsid_XP_569219.1	GAGATGCATGGGGTGTACCGGTCGCGATTATGGGACAGTGGATTC	transcriptional regulatory protein[Cryptococcus neoformans var. neoformans JEC21]	CNB03900	Chromosome 2NC_006684.1 (1149043..1151638, complement)	3255689	186.m03830	CNAG_03902	YPL133C	RDS2
469	CNB03980	hexose transport-related protein[Cryptococcus neoformans var. neoformans JEC21]	0.0040131	0.0481663	0.0118193	0.016884	0.449638	0.020301	3.79935e-05	1.82745	0.421902	1.70767	0.230869	0.934454	4.04755	-0.0668281	-0.127321	0.175985	0.938546	0.755661	0.908696	-0.823763	-1.28008	-1.79103	0.973994	0.665071	0.653598	3	970.23	1773.05	409.342	1656.83	NC_006684.1_cdsid_XP_569224.1	CNB03980	NC_006684.1_cdsid_XP_569224.1	CNB03980	NC_006684.1_cdsid_XP_569224.1	1848	86.48	NC_006684.1_cdsid_XP_569224.1	GGAGCCATTCAAGCCTCTCTATCAGTTCGAAGACGATGATGAACCA	hexose transport-related protein[Cryptococcus neoformans var. neoformans JEC21]	CNB03980	Chromosome 2NC_006684.1 (1171701..1174499, complement)	3255572	186.m03836	CNAG_03910	None	None
470	CNB04030	prib protein[Cryptococcus neoformans var. neoformans JEC21]	0.198411	0.00329427	0.000948013	0.0289482	0.0034457	0.0656953	3.54115e-07	1.06576	0.402925	0.502816	0.378062	0.471789	1.24791	0.0563417	-0.0895973	0.0291197	0.0609327	0.129035	0.0848657	-1.25199	-1.3734	-9.20689	-0.965042	-0.90707	-1.11117	3	590.949	629.812	238.108	297.138	NC_006684.1_cdsid_XP_569226.1	CNB04030	NC_006684.1_cdsid_XP_569226.1	CNB04030	NC_006684.1_cdsid_XP_569226.1	2341	88.32	NC_006684.1_cdsid_XP_569226.1	GCAGAGGCTGATGAGCTTTGGAACTTTATCTTGGGGGCAGACTCT	prib protein[Cryptococcus neoformans var. neoformans JEC21]	CNB04030	Chromosome 2NC_006684.1 (1184729..1188289, complement)	3255798	186.m03838	CNAG_03914	None	None
471	CNB04050	glucose-6-phosphate isomerase[Cryptococcus neoformans var. neoformans JEC21]	0.0099876	0.105187	0.0176922	0.0491668	0.0988116	0.367116	0.0016847	0.722959	0.884381	0.835675	1.22328	1.15591	0.944926	0.0794332	-0.00389284	-0.0799478	-0.368934	-0.449914	-0.594148	-0.304981	-0.120726	-0.114089	-0.306498	-0.207023	-0.265172	2	55391.6	40045.9	48987.3	46289.4	NC_006684.1_cdsid_XP_569228.1	CNB04050	NC_006684.1_cdsid_XP_569228.1	CNB04050	NC_006684.1_cdsid_XP_569228.1	1614	86	NC_006684.1_cdsid_XP_569228.1	GGGTCACGACTCTTCTACTACCGGTCTCATCCACTTTTACCAGAA	glucose-6-phosphate isomerase[Cryptococcus neoformans var. neoformans JEC21]	CNB04050	Chromosome 2NC_006684.1 (1191642..1193759, complement)	3255681	186.m03840	CNAG_03916	YBR196C	PGI1
472	CNB04070	hypothetical protein[Cryptococcus neoformans var. neoformans JEC21]	NaN	NaN	NaN	0.00883802	0.150548	0.00412025	0.000295019	4.07881	1.2258	3.1218	0.300529	0.765371	2.54674	1.56402	-5.53144	-5.53144	3.75569	3.69905	3.27578	1.91634	1.79666	-5.53144	3.31977	3.10415	3.18703	6	136.755	557.8	167.635	426.924	NC_006684.1_cdsid_XP_569231.1	CNB04070	NC_006684.1_cdsid_XP_569231.1	CNB04070	NC_006684.1_cdsid_XP_569231.1	3801	88.19	NC_006684.1_cdsid_XP_569231.1	AGCAAATCAGCCCAGGAGTGCACAAGCTAGTCAGGTTGCTTTTTG	hypothetical protein[Cryptococcus neoformans var. neoformans JEC21]	CNB04070	Chromosome 2NC_006684.1 (1196865..1201195, complement)	3255609	186.m03844	CNAG_03918	YOR353C	SOG2
473	CNB04080	carbon utilization by utilization of organic compounds-related protein[Cryptococcus neoformans var. neoformans JEC21]	0.676653	0.0157735	0.0433904	0.0131593	0.0569168	0.0224389	5.05389e-05	1.0216	0.387687	0.719457	0.379492	0.704249	1.85577	-0.126874	0.0182237	0.0995977	0.0191207	0.00166073	0.0707927	-1.13711	-1.32636	-1.69144	-0.610045	-0.232089	-0.61751	3	1442.21	1473.36	559.126	1037.61	NC_006684.1_cdsid_XP_569232.1	CNB04080	NC_006684.1_cdsid_XP_569232.1	CNB04080	NC_006684.1_cdsid_XP_569232.1	384	89.02	NC_006684.1_cdsid_XP_569232.1	GCACGCGACCAAGGATGTGTGGAAATCACCAGAACAGATTGAGCG	carbon utilization by utilization of organic compounds-related protein[Cryptococcus neoformans var. neoformans JEC21]	CNB04080	Chromosome 2NC_006684.1 (1201702..1202250, complement)	3255789	186.m03845	CNAG_03919	YDR511W	ACN9
474	CNB04100	hypothetical protein[Cryptococcus neoformans var. neoformans JEC21]	0.942127	0.0143381	0.00403836	0.0167381	0.000985208	0.000554992	2.91119e-07	0.998264	1.61682	0.560373	1.61963	0.561347	0.34659	-0.0291247	0.0111733	0.0175093	0.0362713	0.0337663	-0.0806207	0.537921	0.70727	0.820367	-0.852041	-0.742051	-0.918037	2	845.642	844.174	1367.25	473.875	NC_006684.1_cdsid_XP_569235.1	CNB04100	NC_006684.1_cdsid_XP_569235.1	CNB04100	NC_006684.1_cdsid_XP_569235.1	2108	90.83	NC_006684.1_cdsid_XP_569235.1	AGAAGGACGAGAACGGGAGGTTGCCAGAAGAAGTCGTCGGCAAGT	hypothetical protein[Cryptococcus neoformans var. neoformans JEC21]	CNB04100	Chromosome 2NC_006684.1 (1204752..1207153)	3255650	186.m03849	CNAG_03921	None	None
475	CNB04110	CIP1 protein[Cryptococcus neoformans var. neoformans JEC21]	0.0153039	0.379938	0.00621762	0.018112	0.0353976	0.0166796	2.50426e-05	6.45438	1.10439	1.8484	0.171107	0.286379	1.67368	0.137358	-0.111729	-0.0370705	2.10713	2.54148	3.2068	0.0305795	0.358827	0.0134395	0.804152	1.0845	0.747115	6	298.716	1928.03	329.899	552.146	NC_006684.1_cdsid_XP_569236.1	CNB04110	NC_006684.1_cdsid_XP_569236.1	CNB04110	NC_006684.1_cdsid_XP_569236.1	846	88.84	NC_006684.1_cdsid_XP_569236.1	TAAGAGCTTTGCCGAGACAGTCAAGGAGTGGGTCAACAAGGCGTA	CIP1 protein[Cryptococcus neoformans var. neoformans JEC21]	CNB04110	Chromosome 2NC_006684.1 (1207489..1208858)	3255828	186.m03850	CNAG_03922	None	None
476	CNB04150	hypothetical protein[Cryptococcus neoformans var. neoformans JEC21]	0.766537	0.00486328	0.0192915	0.00812468	0.0385546	0.0474363	0.000216734	0.972736	0.444416	0.657248	0.456872	0.675669	1.4789	-0.139922	0.00674365	0.121343	-0.27032	0.127563	-0.00487735	-1.16097	-0.957028	-1.43083	-0.816134	-0.443518	-0.581126	3	3284.2	3194.66	1459.55	2158.53	NC_006684.1_cdsid_XP_569239.1	CNB04150	NC_006684.1_cdsid_XP_569239.1	CNB04150	NC_006684.1_cdsid_XP_569239.1	1210	87.47	NC_006684.1_cdsid_XP_569239.1	GAGGTAGCCAGGGGTGTTGAAAATTTGGAAGTTGAGGCGTCTTCAT	hypothetical protein[Cryptococcus neoformans var. neoformans JEC21]	CNB04150	Chromosome 2NC_006684.1 (1215287..1217057)	3255700	186.m03853	CNAG_03926	YLR244C	MAP1
477	CNB04160	hypothetical protein[Cryptococcus neoformans var. neoformans JEC21]	0.889617	0.0948147	0.0542252	0.0975571	0.0579465	0.581423	0.0300856	0.98857	1.2133	1.27589	1.22733	1.29065	1.05159	0.138202	-0.0181478	-0.132946	0.159801	-0.128024	-0.0992888	0.424452	0.265204	0.132296	0.480471	0.364301	0.195634	2	4026.34	3980.32	4885.17	5137.19	NC_006684.1_cdsid_XP_569240.1	CNB04160	NC_006684.1_cdsid_XP_569240.1	CNB04160	NC_006684.1_cdsid_XP_569240.1	212	86.89	NC_006684.1_cdsid_XP_569240.1	GCTGCGGTTCATTCTACGCGATTCTCATCTCTTCTCCTGCCTTTA	hypothetical protein[Cryptococcus neoformans var. neoformans JEC21]	CNB04160	Chromosome 2NC_006684.1 (1217054..1217680, complement)	3255676	186.m03854	CNAG_03927	YAL046C	AIM1
478	CNB04170	vesicle-mediated transport-related protein[Cryptococcus neoformans var. neoformans JEC21]	0.0567189	0.0066146	0.0892419	0.00125208	0.0146657	0.0197335	1.59796e-05	1.34573	0.436477	0.741408	0.324341	0.550932	1.69862	0.0606675	-0.00620253	-0.0568785	0.554173	0.483952	0.226886	-1.17889	-1.05509	-1.37157	-0.72054	-0.300543	-0.312214	3	627.246	844.107	273.778	465.045	NC_006684.1_cdsid_XP_569241.1	CNB04170	NC_006684.1_cdsid_XP_569241.1	CNB04170	NC_006684.1_cdsid_XP_569241.1	1950	89.32	NC_006684.1_cdsid_XP_569241.1	GATGCAGCCTACTCAACACAGGGCGGAGAACGATGACCCATATGG	vesicle-mediated transport-related protein[Cryptococcus neoformans var. neoformans JEC21]	CNB04170	Chromosome 2NC_006684.1 (1217850..1220651)	3255691	186.m03855	CNAG_03928	None	None
479	CNB04190	mitochondrial import receptor subunit tom40[Cryptococcus neoformans var. neoformans JEC21]	0.00160127	0.577862	0.14954	0.00537467	0.876272	0.172353	0.0228755	0.735477	0.977015	0.73097	1.32841	0.993872	0.748166	-0.00943509	0.0515529	-0.0437371	-0.38876	-0.455491	-0.487253	0.0527559	-0.113185	-0.0450511	-0.197342	-0.358517	-0.886868	2	14055.4	10337.4	13732.3	10274	NC_006684.1_cdsid_XP_569243.1	CNB04190	NC_006684.1_cdsid_XP_569243.1	CNB04190	NC_006684.1_cdsid_XP_569243.1	1047	86.76	NC_006684.1_cdsid_XP_569243.1	GTTTGGTGTTGGCATTATGATTGAGTCCTCTACGATGACCCAGGAGG	mitochondrial import receptor subunit tom40[Cryptococcus neoformans var. neoformans JEC21]	CNB04190	Chromosome 2NC_006684.1 (1224066..1225703)	3255797	186.m03857	CNAG_03931	YMR203W	TOM40
480	CNB04200	RAD17 isoform 4[Cryptococcus neoformans var. neoformans JEC21]	0.297145	0.22121	0.175828	0.16786	0.0473635	0.302179	0.00657578	1.30814	0.379661	0.671444	0.290229	0.513281	1.76853	-0.471219	-0.0528451	0.394637	0.0786509	0.254599	0.744497	-1.0157	-1.91738	-8.85128	-0.444184	-0.687869	-0.60261	3	461.85	604.166	175.347	310.107	NC_006684.1_cdsid_XP_569244.1	CNB04200	NC_006684.1_cdsid_XP_569244.1	CNB04200	NC_006684.1_cdsid_XP_569244.1	2323	86.38	NC_006684.1_cdsid_XP_569244.1	GGGGAAGAGGATTATTTGGTGGACGATGATATTGTCGACTGGGACT	RAD17 isoform 4[Cryptococcus neoformans var. neoformans JEC21]	CNB04200	Chromosome 2NC_006684.1 (1225754..1229196, complement)	3255831	186.m03858	CNAG_03932	None	None
481	CNB04210	hypothetical protein[Cryptococcus neoformans var. neoformans JEC21]	0.0388357	0.102551	0.21106	0.0482483	0.0157318	0.155495	0.00241342	1.37057	0.62317	0.911214	0.454681	0.664845	1.46222	-0.0127221	0.00434589	0.00828989	0.614339	0.432005	0.300693	-0.404514	-0.546601	-1.21964	-0.285138	-0.0330951	-0.0959451	3	1151.39	1578.05	717.511	1049.16	NC_006684.1_cdsid_XP_569029.1	CNB04210	NC_006684.1_cdsid_XP_569029.1	CNB04210	NC_006684.1_cdsid_XP_569029.1	121	86.93	NC_006684.1_cdsid_XP_569029.1	GGAATCGAGAAGGATTCCTTGGGCTGTTCTTCAAGTGTGCTAGGA	hypothetical protein[Cryptococcus neoformans var. neoformans JEC21]	CNB04210	Chromosome 2NC_006684.1 (1229082..1229300)	3256081	186.m04071	CNAG_03933	None	None
482	CNB04260	5-aminolevulinate synthase[Cryptococcus neoformans var. neoformans JEC21]	0.00408988	0.00355432	0.00417854	0.00104742	0.00610285	0.0114673	1.56847e-07	0.797233	0.630002	0.341875	0.790236	0.428827	0.542657	0.0680061	-0.0511419	-0.0195199	-0.291381	-0.329923	-0.360303	-0.653469	-0.701926	-0.64497	-1.46896	-1.45179	-1.74267	1	5467.94	4359.22	3444.82	1869.35	NC_006684.1_cdsid_XP_569249.1	CNB04260	NC_006684.1_cdsid_XP_569249.1	CNB04260	NC_006684.1_cdsid_XP_569249.1	1745	88.96	NC_006684.1_cdsid_XP_569249.1	AAGCCGTCGAGGTCGCTCAGAAGAAGTTGACTCACCTTCTTGGTG	5-aminolevulinate synthase[Cryptococcus neoformans var. neoformans JEC21]	CNB04260	Chromosome 2NC_006684.1 (1242477..1244637, complement)	3256001	186.m03863	CNAG_03939	YDR232W	HEM1
483	CNB04270	hypothetical protein[Cryptococcus neoformans var. neoformans JEC21]	0.0272993	0.0253915	0.0121145	0.212987	0.0809171	0.110886	0.000681587	0.734022	0.671102	0.4906	0.91428	0.668372	0.731037	0.0657678	0.0997338	-0.181505	-0.336891	-0.448518	-0.561653	-0.524625	-0.61699	-0.586113	-0.846463	-0.910169	-1.38259	3	10100.8	7414.24	6778.69	4955.47	NC_006684.1_cdsid_XP_569250.1	CNB04270	NC_006684.1_cdsid_XP_569250.1	CNB04270	NC_006684.1_cdsid_XP_569250.1	2415	86.76	NC_006684.1_cdsid_XP_569250.1	GAGTTGCAGTGATGATCGAAGTGTCCGCGTATACAAGGTCGAGTT	hypothetical protein[Cryptococcus neoformans var. neoformans JEC21]	CNB04270	Chromosome 2NC_006684.1 (1245088..1247812)	3255957	186.m03864	CNAG_03940	YGR200C	ELP2
484	CNB04280	20S proteasome subunit[Cryptococcus neoformans var. neoformans JEC21]	0.36945	0.318341	0.0148884	0.844941	0.0629234	0.0223173	0.00254634	1.20371	1.14697	2.06107	0.952868	1.71227	1.79696	-0.158158	-0.0927208	0.221665	-0.0890228	0.190551	0.613308	0.416885	0.117738	0.0297692	1.09209	1.10132	0.930464	6	10122.8	12184.9	11610.6	20863.9	NC_006684.1_cdsid_XP_569251.1	CNB04280	NC_006684.1_cdsid_XP_569251.1	CNB04280	NC_006684.1_cdsid_XP_569251.1	692	86.46	NC_006684.1_cdsid_XP_569251.1	GGGAGAGGTTGCCTCCTACATTTAGGAAGTTGACTGAACAGGAAGT	20S proteasome subunit[Cryptococcus neoformans var. neoformans JEC21]	CNB04280	Chromosome 2NC_006684.1 (1248226..1249234)	3255960	186.m03865	CNAG_03941	YML092C	PRE8
485	CNB04310	chaperone regulator[Cryptococcus neoformans var. neoformans JEC21]	0.0919469	0.0311576	0.0177917	0.112216	0.109289	0.513396	0.00819673	0.75076	0.516234	0.581491	0.687615	0.774536	1.12641	0.186783	0.0125841	-0.229355	-0.214969	-0.430603	-0.624234	-0.608144	-0.971977	-1.38513	-0.770437	-0.607677	-0.994296	3	3181.8	2388.77	1642.56	1850.19	NC_006684.1_cdsid_XP_568930.1	CNB04310	NC_006684.1_cdsid_XP_568930.1	CNB04310	NC_006684.1_cdsid_XP_568930.1	1054	86.75	NC_006684.1_cdsid_XP_568930.1	CGCAAGGCATTGCCCAAGTTCAATAAGAAGATTCACATCGACGAGG	chaperone regulator[Cryptococcus neoformans var. neoformans JEC21]	CNB04310	Chromosome 2NC_006684.1 (1258995..1261044, complement)	3255667	186.m03870	CNAG_03944	YNL064C	YDJ1
486	CNB04360	4-nitrophenylphosphatase[Cryptococcus neoformans var. neoformans JEC21]	0.0159719	0.0215445	0.00443992	0.546805	0.0409977	0.0425126	0.000216448	0.713076	0.680572	0.492862	0.954417	0.691178	0.724188	0.163545	-0.0756047	-0.103117	-0.410523	-0.476719	-0.581502	-0.73747	-0.525097	-0.420796	-1.22708	-0.902317	-0.953499	3	5335.69	3804.76	3631.32	2629.76	NC_006684.1_cdsid_XP_568933.1	CNB04360	NC_006684.1_cdsid_XP_568933.1	CNB04360	NC_006684.1_cdsid_XP_568933.1	876	87.93	NC_006684.1_cdsid_XP_568933.1	TACCTATGTGATCAATCGGGCGGGTGACCTTGCTGCTTTGTCTAA	4-nitrophenylphosphatase[Cryptococcus neoformans var. neoformans JEC21]	CNB04360	Chromosome 2NC_006684.1 (1269972..1271213, complement)	3255548	186.m03873	CNAG_03949	YDL236W	PHO13
487	CNB04380	hypothetical protein[Cryptococcus neoformans var. neoformans JEC21]	0.011715	0.0440157	0.00183626	0.111635	0.0178181	0.012411	1.92132e-05	0.553565	0.698628	0.319369	1.26205	0.576931	0.457138	0.194847	-0.0945555	-0.122121	-0.651824	-0.879453	-1.05695	-0.537682	-0.432717	-0.586103	-1.68978	-1.43489	-1.84552	1	5443.71	3013.45	3803.12	1738.55	NC_006684.1_cdsid_XP_568935.1	CNB04380	NC_006684.1_cdsid_XP_568935.1	CNB04380	NC_006684.1_cdsid_XP_568935.1	139	86.9	NC_006684.1_cdsid_XP_568935.1	GGCACCTCTAAACAGCTTGTTCTTCAGCAACATGTTGACTCCAAGC	hypothetical protein[Cryptococcus neoformans var. neoformans JEC21]	CNB04380	Chromosome 2NC_006684.1 (1276774..1277310, complement)	3255725	186.m03875	CNAG_03951	None	None
488	CNB04400	hypothetical protein[Cryptococcus neoformans var. neoformans JEC21]	0.474502	0.0520818	0.0234498	0.0629775	0.0257909	0.067137	0.000257993	0.967321	0.614685	0.351714	0.63545	0.363596	0.572186	0.056286	-0.020782	-0.037242	0.056283	-0.097624	-0.108411	-0.413736	-0.756302	-0.996067	-1.19023	-1.44619	-2.00047	1	4443.21	4298.01	2731.17	1562.74	NC_006684.1_cdsid_XP_568936.1	CNB04400	NC_006684.1_cdsid_XP_568936.1	CNB04400	NC_006684.1_cdsid_XP_568936.1	225	88.95	NC_006684.1_cdsid_XP_568936.1	GCACTCTTTCCTTGGTCGTGGTGCTTTCTATTTGTTGCTCGGCGT	hypothetical protein[Cryptococcus neoformans var. neoformans JEC21]	CNB04400	Chromosome 2NC_006684.1 (1278317..1279413, complement)	3255737	186.m03876	CNAG_03952	None	None
489	CNB04420	hypothetical protein[Cryptococcus neoformans var. neoformans JEC21]	0.0515405	0.00818611	0.0197599	0.00180938	0.359916	0.00077707	1.25816e-05	0.800322	1.5058	0.752676	1.88149	0.940466	0.499851	-0.0112345	0.132643	-0.133753	-0.238586	-0.455888	-0.278704	0.488391	0.599785	0.677199	-0.32419	-0.433961	-0.475825	2	1498.22	1199.06	2256.03	1127.68	NC_006684.1_cdsid_XP_568938.1	CNB04420	NC_006684.1_cdsid_XP_568938.1	CNB04420	NC_006684.1_cdsid_XP_568938.1	517	88.86	NC_006684.1_cdsid_XP_568938.1	ACCGTCAAGTTGTTGCCTCCATCAAGTAGACGAGCTCAGAAGGCT	hypothetical protein[Cryptococcus neoformans var. neoformans JEC21]	CNB04420	Chromosome 2NC_006684.1 (1282116..1283039)	3255990	186.m03878	CNAG_03954	None	None
490	CNB04430	L-methionine porter[Cryptococcus neoformans var. neoformans JEC21]	0.0153251	0.0355443	0.296883	0.0362335	0.0671129	0.0381722	0.000289012	1.51083	0.725147	1.12887	0.479965	0.747187	1.55675	-0.0239233	-0.114157	0.127665	0.629848	0.545828	0.609035	-0.409863	-0.519529	-8.4642	0.366349	0.160895	-0.0297993	3	353.166	533.575	256.097	398.68	NC_006684.1_cdsid_XP_568939.1	CNB04430	NC_006684.1_cdsid_XP_568939.1	CNB04430	NC_006684.1_cdsid_XP_568939.1	1603	86.89	NC_006684.1_cdsid_XP_568939.1	GCGTGGATCAAATTCAGAGAAGATATCGATAGGCTCTTGCCGCGA	L-methionine porter[Cryptococcus neoformans var. neoformans JEC21]	CNB04430	Chromosome 2NC_006684.1 (1282712..1285348, complement)	3255973	186.m03879	CNAG_03955	None	None
491	CNB04450	4-nitrophenylphosphatase[Cryptococcus neoformans var. neoformans JEC21]	0.26604	0.0431322	0.026467	0.0355021	0.054712	0.966675	0.00352918	0.72409	0.390759	0.392279	0.539656	0.541755	1.00389	-0.524903	0.0370336	0.355008	-0.894534	-0.383142	-0.204926	-1.49044	-1.12652	-1.48054	-1.77667	-1.17519	-1.17737	1	5865.05	4246.82	2291.82	2300.74	NC_006684.1_cdsid_XP_568941.1	CNB04450	NC_006684.1_cdsid_XP_568941.1	CNB04450	NC_006684.1_cdsid_XP_568941.1	887	89.09	NC_006684.1_cdsid_XP_568941.1	TCATGAACAGCTTTGGCGATTTGGCGGTGTTAGCAGATGCGTCTG	4-nitrophenylphosphatase[Cryptococcus neoformans var. neoformans JEC21]	CNB04450	Chromosome 2NC_006684.1 (1287132..1288394, complement)	3256092	186.m03881	CNAG_03957	None	None
492	CNB04470	hypothetical protein[Cryptococcus neoformans var. neoformans JEC21]	0.729629	0.612849	0.00927639	0.439364	0.0112323	0.0087191	0.000812139	0.974725	1.03091	1.43842	1.05765	1.47572	1.39528	-0.112775	-0.000683026	0.10523	-0.171473	-0.057447	0.104707	0.087394	-0.0562305	0.095614	0.405994	0.611221	0.548635	2	35035.5	34149.9	36118.6	50395.6	NC_006684.1_cdsid_XP_568943.1	CNB04470	NC_006684.1_cdsid_XP_568943.1	CNB04470	NC_006684.1_cdsid_XP_568943.1	597	87.33	NC_006684.1_cdsid_XP_568943.1	TGGCAAGTCTTCTGTCGGTTCTATCTTGTTCGGTGGTGACGAGTA	hypothetical protein[Cryptococcus neoformans var. neoformans JEC21]	CNB04470	Chromosome 2NC_006684.1 (1290172..1291473)	3255874	186.m03883	CNAG_03959	None	None
493	CNB04480	carboxypeptidase s precursor[Cryptococcus neoformans var. neoformans JEC21]	0.00176367	0.000467124	0.00127353	0.000153579	0.000285397	0.0446378	2.6219e-08	1.52065	0.529898	0.615448	0.348468	0.404727	1.16144	0.0563419	-0.0607981	0.00207687	0.692357	0.543284	0.574096	-0.831588	-0.968291	-0.952676	-0.672887	-0.636816	-0.795955	3	4536.73	6898.79	2404.01	2792.12	NC_006684.1_cdsid_XP_568944.1	CNB04480	NC_006684.1_cdsid_XP_568944.1	CNB04480	NC_006684.1_cdsid_XP_568944.1	1681	86.83	NC_006684.1_cdsid_XP_568944.1	GGCTCTATTGCAGGACACCTTCAAATTGTTAAGTGGATCCACGCC	carboxypeptidase s precursor[Cryptococcus neoformans var. neoformans JEC21]	CNB04480	Chromosome 2NC_006684.1 (1291468..1294058, complement)	3256097	186.m03884	CNAG_03960	YJL172W	CPS1
494	CNB04510	DNA unwinding-related protein[Cryptococcus neoformans var. neoformans JEC21]	0.0204426	0.244281	0.136601	0.0675551	0.0967041	0.667203	0.010496	1.39449	1.12087	1.16831	0.803786	0.837809	1.04233	-0.0326489	0.0527971	-0.0216544	0.350628	0.522959	0.557229	0.286849	0.212991	-0.0239449	0.319467	0.291968	0.0465021	6	3503.97	4886.23	3927.48	4093.73	NC_006684.1_cdsid_XP_568946.1	CNB04510	NC_006684.1_cdsid_XP_568946.1	CNB04510	NC_006684.1_cdsid_XP_568946.1	2730	86.24	NC_006684.1_cdsid_XP_568946.1	GCTCGCCAAGGACTCGTACTTGTTAGAAATTCGAGGAGATGTCAGA	DNA unwinding-related protein[Cryptococcus neoformans var. neoformans JEC21]	CNB04510	Chromosome 2NC_006684.1 (1295502..1298870, complement)	3256104	186.m03886	CNAG_03962	YGL201C	MCM6
495	CNB04530	hypothetical protein[Cryptococcus neoformans var. neoformans JEC21]	0.215148	0.124927	0.000874694	0.043315	0.00124442	0.00275642	3.37353e-07	0.903012	1.12178	0.367414	1.24227	0.406876	0.327527	0.0505539	0.0738544	-0.133191	-0.0566446	-0.112859	-0.281414	0.151138	0.167298	0.17881	-1.45638	-1.29964	-1.59245	2	1582.24	1428.78	1774.93	581.338	NC_006684.1_cdsid_XP_568947.1	CNB04530	NC_006684.1_cdsid_XP_568947.1	CNB04530	NC_006684.1_cdsid_XP_568947.1	1041	90.43	NC_006684.1_cdsid_XP_568947.1	GACCGAAGTCGTCACGAAGCCAAAGGCCAAGGTTGTCGCGTTCTA	hypothetical protein[Cryptococcus neoformans var. neoformans JEC21]	CNB04530	Chromosome 2NC_006684.1 (1300466..1301654, complement)	3256096	186.m03887	CNAG_03964	None	None
496	CNB04540	hypothetical protein[Cryptococcus neoformans var. neoformans JEC21]	0.572129	0.145635	0.150576	0.114768	0.117516	0.988392	0.0418165	0.898625	1.29236	1.29212	1.43816	1.43789	0.999816	-0.269887	-0.070099	0.284565	-0.54683	-0.144609	0.146299	0.443508	0.314682	0.348734	0.341807	0.465279	0.296834	2	2609.64	2345.09	3372.6	3371.98	NC_006684.1_cdsid_XP_568948.1	CNB04540	NC_006684.1_cdsid_XP_568948.1	CNB04540	NC_006684.1_cdsid_XP_568948.1	714	88.31	NC_006684.1_cdsid_XP_568948.1	TGACGGACAGTTGGCGTTGGCAAAGAAGGAGTTTGAAAAGCCTTG	hypothetical protein[Cryptococcus neoformans var. neoformans JEC21]	CNB04540	Chromosome 2NC_006684.1 (1301901..1303763)	3256099	186.m03888	CNAG_03965	None	None
497	CNB04570	poly(A) binding protein[Cryptococcus neoformans var. neoformans JEC21]	0.114698	0.0280874	0.00703252	0.333612	0.0407659	0.0597612	0.00180021	0.800815	0.716608	0.577953	0.894849	0.721706	0.806511	0.119948	-0.189096	0.0512312	-0.155612	-0.291174	-0.540662	-0.602267	-0.34618	-0.505448	-0.908608	-0.819087	-0.65663	3	5576.44	4465.7	3996.12	3222.92	NC_006684.1_cdsid_XP_569037.1	CNB04570	NC_006684.1_cdsid_XP_569037.1	CNB04570	NC_006684.1_cdsid_XP_569037.1	453	88.36	NC_006684.1_cdsid_XP_569037.1	GGTTCTCAACGAAAGCATGTTCAGGGGACGTATGCTCCAGGTCAA	poly(A) binding protein[Cryptococcus neoformans var. neoformans JEC21]	CNB04570	Chromosome 2NC_006684.1 (1310622..1311730, complement)	3255774	186.m04079	CNAG_03968	YIR001C	SGN1
498	CNB04620	hypothetical protein[Cryptococcus neoformans var. neoformans JEC21]	0.135629	0.191142	0.458439	0.0527192	0.209614	0.137025	0.0282471	1.8046	0.801315	1.15739	0.444039	0.641353	1.44436	-0.0492861	-0.0480021	0.0926279	0.184804	0.89053	1.27697	-0.0139361	-0.435985	-0.568387	-0.205793	0.314147	0.445546	3	5456.05	9846.02	4372.02	6314.78	NC_006684.1_cdsid_XP_568952.1	CNB04620	NC_006684.1_cdsid_XP_568952.1	CNB04620	NC_006684.1_cdsid_XP_568952.1	817	88.85	NC_006684.1_cdsid_XP_568952.1	CGAAGATTCCTCCAAAGAGATGTCCAGGAGAGTGTGCGTCTGGCA	hypothetical protein[Cryptococcus neoformans var. neoformans JEC21]	CNB04620	Chromosome 2NC_006684.1 (1322086..1323335)	3256030	186.m03892	CNAG_03974	None	None
499	CNB04640	rRNA processing-related protein[Cryptococcus neoformans var. neoformans JEC21]	0.0932488	0.555023	0.0259133	0.216967	0.0309128	0.0409544	0.00274288	0.757888	0.918667	0.546138	1.21214	0.720605	0.59449	-0.134216	-0.14104	0.241193	-0.551496	-0.462662	-0.20805	0.139286	-0.229795	-0.318533	-0.887729	-0.757953	-0.981035	2	12700.9	9625.85	11667.9	6936.44	NC_006684.1_cdsid_XP_568954.1	CNB04640	NC_006684.1_cdsid_XP_568954.1	CNB04640	NC_006684.1_cdsid_XP_568954.1	2416	90.91	NC_006684.1_cdsid_XP_568954.1	GATTTGAGATGGGTGCCTGGAAAACCGTGGTTGGTCAGCTCCGGT	rRNA processing-related protein[Cryptococcus neoformans var. neoformans JEC21]	CNB04640	Chromosome 2NC_006684.1 (1325646..1328372, complement)	3256036	186.m03894	CNAG_03975	YMR049C	ERB1
500	CNB04650	hypothetical protein[Cryptococcus neoformans var. neoformans JEC21]	0.771426	0.20442	0.0937373	0.175133	0.11614	0.0380388	0.00846418	1.01892	0.864008	1.44774	0.847963	1.42086	1.67562	-0.00103394	-0.0102159	0.0111701	-0.0688909	-0.0228889	0.162381	0.0137821	-0.30637	-0.37006	0.743052	0.617423	0.183187	3	5539.89	5644.71	4786.51	8020.35	NC_006684.1_cdsid_XP_568955.1	CNB04650	NC_006684.1_cdsid_XP_568955.1	CNB04650	NC_006684.1_cdsid_XP_568955.1	1467	88.56	NC_006684.1_cdsid_XP_568955.1	GGTGGGCATGTTGAGTAAACTTTTGGCTTTAGGTCAGGCTCAGGGT	hypothetical protein[Cryptococcus neoformans var. neoformans JEC21]	CNB04650	Chromosome 2NC_006684.1 (1328548..1330303)	3256040	186.m03895	CNAG_03976	None	None
501	CNB04660	hypothetical protein[Cryptococcus neoformans var. neoformans JEC21]	0.165555	NaN	0.0864271	NaN	0.0724056	NaN	0.00011174	1.1383	0.268058	0.489981	0.23549	0.430451	1.82789	-0.147934	0.0383212	0.0983382	0.260771	0.0418022	0.247773	-1.89938	-8.93947	-8.93947	-0.914516	-1.1538	-8.93947	3	490.964	558.863	131.607	240.563	NC_006684.1_cdsid_XP_568956.1	CNB04660	NC_006684.1_cdsid_XP_568956.1	CNB04660	NC_006684.1_cdsid_XP_568956.1	1945	88.12	NC_006684.1_cdsid_XP_568956.1	GCAGCTTCGCAAAGAAAGGCTATGGAGTCAAATTCAACAGGGGCT	hypothetical protein[Cryptococcus neoformans var. neoformans JEC21]	CNB04660	Chromosome 2NC_006684.1 (1330819..1333265, complement)	3256041	186.m03896	CNAG_03977	None	None
502	CNB04680	ATP(GTP)-binding protein Fet5[Cryptococcus neoformans var. neoformans JEC21]	0.821374	0.76352	0.0165716	0.929282	0.0123173	0.0129551	0.00236029	0.971591	0.963163	0.606595	0.991326	0.624332	0.629794	0.186903	0.0125612	-0.229488	0.102969	-0.0288078	-0.216651	-0.0811958	0.109813	-0.209015	-0.645795	-0.638122	-0.894068	3	3226.11	3134.46	3107.27	1956.94	NC_006684.1_cdsid_XP_568958.1	CNB04680	NC_006684.1_cdsid_XP_568958.1	CNB04680	NC_006684.1_cdsid_XP_568958.1	630	86.53	NC_006684.1_cdsid_XP_568958.1	GTTCAACCAGCTTAACCGAGCCGTCGTCTCACTGATAGAAGATCA	ATP(GTP)-binding protein Fet5[Cryptococcus neoformans var. neoformans JEC21]	CNB04680	Chromosome 2NC_006684.1 (1336480..1337451)	3256045	186.m03898	CNAG_03979	YLR243W	None
503	CNB04700	hypothetical protein[Cryptococcus neoformans var. neoformans JEC21]	0.0467959	0.14047	0.0762449	0.0216859	0.0120596	0.532927	0.00232968	1.24091	0.803126	0.739129	0.647208	0.595635	0.920315	0.0964581	-0.106063	0.00250009	0.45129	0.269813	0.201398	-0.192209	-0.214968	-0.572288	-0.268864	-0.40322	-0.663726	3	7644.29	9485.86	6139.33	5650.11	NC_006684.1_cdsid_XP_568961.1	CNB04700	NC_006684.1_cdsid_XP_568961.1	CNB04700	NC_006684.1_cdsid_XP_568961.1	519	89	NC_006684.1_cdsid_XP_568961.1	GATGGTCGGAGCAACCTCGCTGTTCATGTTCACCCTGGGTATACT	hypothetical protein[Cryptococcus neoformans var. neoformans JEC21]	CNB04700	Chromosome 2NC_006684.1 (1341451..1342598, complement)	3256047	186.m03902	CNAG_03982	None	None
504	CNB04730	nam9 protein, mitochondrial precursor[Cryptococcus neoformans var. neoformans JEC21]	2.09366e-05	0.189867	0.00532693	0.0357333	0.0521751	0.00676171	9.92391e-06	0.665999	0.897381	0.555669	1.34742	0.834339	0.619212	0.00785633	0.00612633	-0.0140857	-0.585034	-0.604888	-0.569521	-0.219209	-0.264647	0.00101333	-0.97296	-0.774229	-0.803782	2	7023.69	4677.77	6302.92	3902.84	NC_006684.1_cdsid_XP_568963.1	CNB04730	NC_006684.1_cdsid_XP_568963.1	CNB04730	NC_006684.1_cdsid_XP_568963.1	852	87.21	NC_006684.1_cdsid_XP_568963.1	GTTGATGAGTCTCGGTTGGGAGTGGTTTAAGAGGTCTGCACCAAG	nam9 protein, mitochondrial precursor[Cryptococcus neoformans var. neoformans JEC21]	CNB04730	Chromosome 2NC_006684.1 (1347955..1349075, complement)	3256053	186.m03904	CNAG_03986	YNL137C	NAM9
505	CNB04750	hypothetical protein[Cryptococcus neoformans var. neoformans JEC21]	0.0378621	0.0177399	0.221938	0.0458111	0.0293872	0.0385315	9.42621e-05	1.35326	0.523184	0.865107	0.38661	0.639277	1.65354	-0.135256	-0.0291461	0.149899	0.406312	0.406424	0.494759	-0.84318	-1.03223	-8.98701	-0.27007	-0.00515814	-0.377801	3	507.411	686.658	265.469	438.965	NC_006684.1_cdsid_XP_568965.1	CNB04750	NC_006684.1_cdsid_XP_568965.1	CNB04750	NC_006684.1_cdsid_XP_568965.1	1444	87.77	NC_006684.1_cdsid_XP_568965.1	GTTGCCAGTTTTGGAGTGATTGTGTTGGTGTTGAGTTGCGGGTTG	hypothetical protein[Cryptococcus neoformans var. neoformans JEC21]	CNB04750	Chromosome 2NC_006684.1 (1352904..1355133, complement)	3256062	186.m03906	CNAG_03988	YEL064C	AVT2
506	CNB04760	hypothetical protein[Cryptococcus neoformans var. neoformans JEC21]	0.149319	0.203087	0.132727	0.181994	0.116759	0.383696	0.0037273	1.19864	0.303292	0.533305	0.25303	0.444925	1.75839	-0.0409727	-0.0356527	0.0736973	0.0504003	0.311376	0.399964	-1.23761	-9.0533	-2.45395	-0.728832	-1.11024	-9.0533	3	531.271	636.802	161.13	283.329	NC_006684.1_cdsid_XP_568966.1	CNB04760	NC_006684.1_cdsid_XP_568966.1	CNB04760	NC_006684.1_cdsid_XP_568966.1	1960	86.83	NC_006684.1_cdsid_XP_568966.1	GCCATATTTTCTGCGCTTTCCAACGGTGTGAGAACATATGAGCAGG	hypothetical protein[Cryptococcus neoformans var. neoformans JEC21]	CNB04760	Chromosome 2NC_006684.1 (1355504..1358172)	3256065	186.m03907	CNAG_03989	None	None
507	CNB04780	GTP-binding protein 1 (g-protein 1)[Cryptococcus neoformans var. neoformans JEC21]	0.10908	0.0675006	0.0424487	0.567914	0.388969	0.901385	0.0341922	1.71975	2.06342	2.03884	1.19984	1.18554	0.988088	-0.392375	-0.0734287	0.364851	0.274489	0.756542	1.17648	1.54933	0.809472	0.595381	1.12103	0.942541	1.01405	6	428.256	736.492	883.67	873.144	NC_006684.1_cdsid_XP_568968.1	CNB04780	NC_006684.1_cdsid_XP_568968.1	CNB04780	NC_006684.1_cdsid_XP_568968.1	1801	86.35	NC_006684.1_cdsid_XP_568968.1	GAGGGGCAATTGATATTGTTGAGAGAGGCGAAAACCAAGGTACTGG	GTP-binding protein 1 (g-protein 1)[Cryptococcus neoformans var. neoformans JEC21]	CNB04780	Chromosome 2NC_006684.1 (1363644..1366269)	3256069	186.m03909	CNAG_03992	None	None
508	CNB04790	hypothetical protein[Cryptococcus neoformans var. neoformans JEC21]	0.251184	0.00755225	0.00987341	0.00523265	0.00936308	0.860866	0.000161564	0.832871	0.476911	0.469535	0.572611	0.563754	0.984532	0.228081	-0.00733046	-0.262239	-0.128211	-0.306897	-0.367232	-1.13259	-0.908891	-1.17775	-1.22867	-0.862075	-1.21179	3	1351.22	1125.39	644.412	634.445	NC_006684.1_cdsid_XP_568969.1	CNB04790	NC_006684.1_cdsid_XP_568969.1	CNB04790	NC_006684.1_cdsid_XP_568969.1	629	86.17	NC_006684.1_cdsid_XP_568969.1	CGCCAGAGGAGTCTGATGTGATGACCAAGATCCAGGATATTCTCT	hypothetical protein[Cryptococcus neoformans var. neoformans JEC21]	CNB04790	Chromosome 2NC_006684.1 (1366398..1367574)	3256070	186.m03910	CNAG_03993	YER016W	BIM1
509	CNB04820	transcriptional activator[Cryptococcus neoformans var. neoformans JEC21]	0.514565	0.00539811	0.016093	0.00525566	0.0136687	0.205093	4.13431e-05	0.928123	0.455507	0.526315	0.490783	0.567075	1.15545	0.182057	-0.203382	-0.00435289	0.0592371	-0.169249	-0.229131	-1.30572	-0.933987	-1.18905	-1.00312	-0.873506	-0.904533	3	560.804	520.495	255.45	295.16	NC_006684.1_cdsid_XP_568972.1	CNB04820	NC_006684.1_cdsid_XP_568972.1	CNB04820	NC_006684.1_cdsid_XP_568972.1	1577	90.58	NC_006684.1_cdsid_XP_568972.1	AAGTGGCCAGCGGGAGTGGAGTGGGTTTACCAAGTCCTGTTTCAG	transcriptional activator[Cryptococcus neoformans var. neoformans JEC21]	CNB04820	Chromosome 2NC_006684.1 (1373675..1375751, complement)	3256082	186.m03915	CNAG_03998	YPL089C	RLM1
510	CNB04830	hypothetical protein[Cryptococcus neoformans var. neoformans JEC21]	0.000739237	0.00497576	0.00325701	0.000646873	0.00428322	0.0164937	3.195e-08	5.61669	2.11349	3.11305	0.376287	0.554249	1.47294	0.0494372	-0.00574629	-0.0452618	2.59876	2.47725	2.38518	0.94998	1.19609	1.08233	1.51275	1.80731	1.57808	5	534.948	3004.64	1130.61	1665.32	NC_006684.1_cdsid_XP_568973.1	CNB04830	NC_006684.1_cdsid_XP_568973.1	CNB04830	NC_006684.1_cdsid_XP_568973.1	532	88.59	NC_006684.1_cdsid_XP_568973.1	GTCAACGGTCGTGGCTTGGAAGAACCTCCCTTCAACGCTTATCAC	hypothetical protein[Cryptococcus neoformans var. neoformans JEC21]	CNB04830	Chromosome 2NC_006684.1 (1376740..1377428, complement)	3256084	186.m03916	CNAG_03999	None	None
511	CNB04840	aerobic respiration-related protein[Cryptococcus neoformans var. neoformans JEC21]	0.0303669	0.417674	0.0334684	0.361958	0.0579681	0.028453	0.000981895	0.799396	0.906583	0.45286	1.13408	0.566502	0.499524	0.0363187	-0.108131	0.0658717	-0.288965	-0.32317	-0.357735	0.106302	-0.192387	-0.380582	-0.837692	-1.11398	-1.56907	3	3581.05	2862.67	3246.52	1621.71	NC_006684.1_cdsid_XP_568974.1	CNB04840	NC_006684.1_cdsid_XP_568974.1	CNB04840	NC_006684.1_cdsid_XP_568974.1	771	88.37	NC_006684.1_cdsid_XP_568974.1	GAACTATACCTTCTTCCGTGCTCGAAGGAATGACATGGGCCACGC	aerobic respiration-related protein[Cryptococcus neoformans var. neoformans JEC21]	CNB04840	Chromosome 2NC_006684.1 (1378358..1379460, complement)	3256086	186.m03917	CNAG_04000	YPL132W	COX11
512	CNB04870	hypothetical protein[Cryptococcus neoformans var. neoformans JEC21]	0.000148025	0.0895868	NaN	0.0806336	NaN	NaN	1.65688e-05	2.00277	1.36725	0.906519	0.682683	0.452633	0.663021	-0.00748483	-0.0309012	0.0375453	1.06988	0.951515	0.981951	0.510556	0.389469	-7.46424	-0.141591	-7.46424	-7.46424	6	176.587	353.663	241.439	160.079	NC_006684.1_cdsid_XP_568977.1	CNB04870	NC_006684.1_cdsid_XP_568977.1	CNB04870	NC_006684.1_cdsid_XP_568977.1	1887	89.93	NC_006684.1_cdsid_XP_568977.1	TACCACCGATACCAACGCCGCGTTGTCCATGAGTCGAACTGCTAG	hypothetical protein[Cryptococcus neoformans var. neoformans JEC21]	CNB04870	Chromosome 2NC_006684.1 (1383395..1388409)	3256095	186.m03922	CNAG_04003	YLL013C	PUF3
513	CNB04880	40s ribosomal protein s3ae-a (s1-a)[Cryptococcus neoformans var. neoformans JEC21]	0.0115048	0.675104	0.654988	0.0831218	0.0751054	0.498451	0.0220135	0.665014	0.956012	1.09257	1.43758	1.64293	1.14284	0.13765	-0.0170064	-0.133515	-0.473586	-0.583735	-0.718721	-0.159303	-0.273195	0.195465	-0.10759	-0.0653074	0.479059	2	61999	41230.2	59271.7	67738.3	NC_006684.1_cdsid_XP_568980.1	CNB04880	NC_006684.1_cdsid_XP_568980.1	CNB04880	NC_006684.1_cdsid_XP_568980.1	735	89.7	NC_006684.1_cdsid_XP_568980.1	TAAGAGCGGTGAATTCGTCGAGCCCGAGATCCTCGAGTCCGTCTA	40s ribosomal protein s3ae-a (s1-a)[Cryptococcus neoformans var. neoformans JEC21]	CNB04880	Chromosome 2NC_006684.1 (1388804..1389940)	3255847	186.m03927	CNAG_04004	YLR441C	RPS1A
514	CNB04890	cytoplasm protein[Cryptococcus neoformans var. neoformans JEC21]	0.0742826	0.0364323	0.059994	0.0251061	0.0366129	0.440556	0.000591787	1.24902	0.494494	0.58871	0.395904	0.471336	1.19053	0.0470361	0.0124806	-0.0616444	0.485945	0.245289	0.215669	-0.787482	-0.899605	-1.44185	-0.56994	-0.611931	-1.19045	3	3457	4317.88	1709.46	2035.17	NC_006684.1_cdsid_XP_568981.1	CNB04890	NC_006684.1_cdsid_XP_568981.1	CNB04890	NC_006684.1_cdsid_XP_568981.1	2071	86.42	NC_006684.1_cdsid_XP_568981.1	GTTGAACCAGGCCTTTATGACGAAAATGACGCTATGCTCAGCTACG	cytoplasm protein[Cryptococcus neoformans var. neoformans JEC21]	CNB04890	Chromosome 2NC_006684.1 (1390506..1394955)	3255833	186.m03928	CNAG_04005	YPL184C	MRN1
515	CNB04910	leucyl aminopeptidase[Cryptococcus neoformans var. neoformans JEC21]	0.0380497	0.0447239	0.40484	0.00691026	0.0842134	0.147998	0.00163313	1.29418	0.71	0.908911	0.548612	0.702309	1.28016	0.00132026	-0.0268597	0.0250713	0.488704	0.378316	0.238198	-0.340636	-0.456565	-0.709369	0.0806063	-0.12066	-0.415994	3	5052.64	6539	3587.37	4592.4	NC_006684.1_cdsid_XP_568983.1	CNB04910	NC_006684.1_cdsid_XP_568983.1	CNB04910	NC_006684.1_cdsid_XP_568983.1	2856	86.37	NC_006684.1_cdsid_XP_568983.1	CTACCTCGTCAAGGGTTCCTTTGCCCAACTATCTAGTCGAAAGGA	leucyl aminopeptidase[Cryptococcus neoformans var. neoformans JEC21]	CNB04910	Chromosome 2NC_006684.1 (1402853..1406574, complement)	3255773	186.m03930	CNAG_04009	YKL157W	APE2
516	CNB04920	GTP cyclohydrolase I[Cryptococcus neoformans var. neoformans JEC21]	0.0327886	0.807553	0.304802	0.054819	0.0424892	0.44753	0.00851293	1.32639	0.979733	0.89093	0.738647	0.671696	0.90936	-0.00586629	-0.124853	0.1203	0.446454	0.422162	0.352242	0.133789	-0.0175853	-0.227451	0.00721171	-0.132108	-0.404914	3	820.622	1088.46	803.99	731.116	NC_006684.1_cdsid_XP_568984.1	CNB04920	NC_006684.1_cdsid_XP_568984.1	CNB04920	NC_006684.1_cdsid_XP_568984.1	1250	89.68	NC_006684.1_cdsid_XP_568984.1	AAAAGACGCGAGAGGAGTTCTTGACCCTCATCCGTACTCCCAGCG	GTP cyclohydrolase I[Cryptococcus neoformans var. neoformans JEC21]	CNB04920	Chromosome 2NC_006684.1 (1406779..1408479, complement)	3255782	186.m03931	CNAG_04010	YGR267C	FOL2
517	CNB04940	hypothetical protein[Cryptococcus neoformans var. neoformans JEC21]	NaN	NaN	NaN	0.0353855	0.0441876	0.00962949	0.0032752	1.08136	0.879676	1.26226	0.81349	1.16729	1.43492	-6.19755	-6.19755	1.5718	1.58356	1.74853	1.71659	1.35961	1.41357	-6.19755	1.99266	1.85044	1.87632	3	218.176	235.927	191.924	275.395	NC_006684.1_cdsid_XP_568986.1	CNB04940	NC_006684.1_cdsid_XP_568986.1	CNB04940	NC_006684.1_cdsid_XP_568986.1	1592	90.99	NC_006684.1_cdsid_XP_568986.1	TCGTGTCGAATGGCGAGACAGCAAGCAGCCTTACGGGAACTGGATC	hypothetical protein[Cryptococcus neoformans var. neoformans JEC21]	CNB04940	Chromosome 2NC_006684.1 (1410356..1413269, complement)	3255765	186.m03933	CNAG_04012	None	None
518	CNB04990	protein-methionine-R-oxide reductase[Cryptococcus neoformans var. neoformans JEC21]	0.00254575	0.000476481	0.00150285	0.0176497	0.0199672	0.211744	4.18603e-06	1.6999	2.15334	2.48211	1.26674	1.46015	1.15268	0.103677	-0.0756885	-0.0341565	0.881166	0.680725	0.726741	1.18144	1.05249	1.08262	1.47066	1.32525	1.11708	6	5561.77	9454.46	11976.4	13804.9	NC_006684.1_cdsid_XP_568991.1	CNB04990	NC_006684.1_cdsid_XP_568991.1	CNB04990	NC_006684.1_cdsid_XP_568991.1	349	86.7	NC_006684.1_cdsid_XP_568991.1	CCGGTTGATGAACGACACTGTGTCAACGGAATTTCCCTCAACTTC	protein-methionine-R-oxide reductase[Cryptococcus neoformans var. neoformans JEC21]	CNB04990	Chromosome 2NC_006684.1 (1425464..1426413)	3255562	186.m03943	CNAG_04017	YCL033C	None
519	CNB05000	hypothetical protein[Cryptococcus neoformans var. neoformans JEC21]	0.0127808	0.00490649	0.0193359	0.00588454	0.0207889	0.331086	4.09663e-07	0.875558	0.231807	0.199348	0.264754	0.227681	0.859972	0.052053	-0.019481	-0.034052	-0.145398	-0.224929	-0.206051	-2.01883	-2.41348	-1.9381	-2.39365	-2.26261	-9.95384	1	991.757	868.341	229.896	197.704	NC_006684.1_cdsid_XP_568992.1	CNB05000	NC_006684.1_cdsid_XP_568992.1	CNB05000	NC_006684.1_cdsid_XP_568992.1	1863	87.36	NC_006684.1_cdsid_XP_568992.1	CTCGAGGTTTGCTTTCGAAGGAGACAGGTATGATTACGGCATGCC	hypothetical protein[Cryptococcus neoformans var. neoformans JEC21]	CNB05000	Chromosome 2NC_006684.1 (1426637..1429002, complement)	3255598	186.m03944	CNAG_04018	YDR124W	None
520	CNB05030	structural constituent of ribosome[Cryptococcus neoformans var. neoformans JEC21]	0.0274325	0.0511181	0.0198603	0.00764665	0.0147788	0.800812	0.00015441	0.689845	1.32295	1.34681	1.91774	1.95233	1.01804	-0.111812	-0.052339	0.150824	-0.687416	-0.610834	-0.333239	0.353232	0.250762	0.586485	0.325398	0.493593	0.464106	2	45924.3	31680.6	60755.3	61851.1	NC_006684.1_cdsid_XP_569252.1	CNB05030	NC_006684.1_cdsid_XP_569252.1	CNB05030	NC_006684.1_cdsid_XP_569252.1	228	90.83	NC_006684.1_cdsid_XP_569252.1	GTGGGTCATCCACGTCGACCGAGTCCACATTGAGAAGAGCAACGCT	structural constituent of ribosome[Cryptococcus neoformans var. neoformans JEC21]	CNB05030	Chromosome 2NC_006684.1 (1433318..1434510)	3255932	186.m03947	CNAG_04021	YLR344W	RPL26A
521	CNB05040	translation initiation factor[Cryptococcus neoformans var. neoformans JEC21]	0.193941	0.0631613	0.309568	0.0228105	0.300272	0.0492767	0.00216656	1.17081	0.725584	1.0449	0.619727	0.892456	1.44008	0.0686813	-0.00715669	-0.0646297	0.408241	0.215151	0.0349853	-0.347154	-0.360893	-0.708547	-0.00468169	0.0793583	0.112884	3	1488.22	1742.43	1079.83	1555.04	NC_006684.1_cdsid_XP_569253.1	CNB05040	NC_006684.1_cdsid_XP_569253.1	CNB05040	NC_006684.1_cdsid_XP_569253.1	2725	86.02	NC_006684.1_cdsid_XP_569253.1	CGAAGTACCGAATGTGCTTATCGATTCAAGTCTGCGGAGATTCCG	translation initiation factor[Cryptococcus neoformans var. neoformans JEC21]	CNB05040	Chromosome 2NC_006684.1 (1434849..1438324)	3255937	186.m03948	CNAG_04022	None	None
522	CNB05060	hexose transport-related protein[Cryptococcus neoformans var. neoformans JEC21]	0.805131	0.0240606	0.718244	0.0238685	0.944431	0.00601876	0.00534081	0.951855	0.531709	0.931519	0.558603	0.978636	1.75193	-0.383836	0.0726728	0.241156	-0.354796	-0.13851	0.220486	-0.821157	-0.817503	-1.11492	0.0116943	-0.127838	-0.198896	3	513.693	488.961	273.135	478.515	NC_006684.1_cdsid_XP_569255.1	CNB05060	NC_006684.1_cdsid_XP_569255.1	CNB05060	NC_006684.1_cdsid_XP_569255.1	1845	90.7	NC_006684.1_cdsid_XP_569255.1	GCTTGAAGGTGTTGCGACTGAGGGGACAGTGGTGGAAAGGTTCCA	hexose transport-related protein[Cryptococcus neoformans var. neoformans JEC21]	CNB05060	Chromosome 2NC_006684.1 (1443349..1445860, complement)	3255911	186.m03950	CNAG_04024	None	None
523	CNB05090	CHL1 helicase[Cryptococcus neoformans var. neoformans JEC21]	0.127047	0.820893	0.00515904	0.130387	0.803038	0.00406431	0.00759128	1.70949	1.0141	1.75447	0.593218	1.02631	1.73008	-0.0762801	-0.0741081	0.139562	0.167234	0.989861	1.01405	0.118022	-0.0591161	-0.00403705	0.654049	0.941097	0.823632	6	281.149	480.621	285.113	493.268	NC_006684.1_cdsid_XP_569258.1	CNB05090	NC_006684.1_cdsid_XP_569258.1	CNB05090	NC_006684.1_cdsid_XP_569258.1	2504	86.61	NC_006684.1_cdsid_XP_569258.1	GGGTAGCGGCATTTTTCAAGGAAAAGAAGGACAGGGGACTTACATG	CHL1 helicase[Cryptococcus neoformans var. neoformans JEC21]	CNB05090	Chromosome 2NC_006684.1 (1448880..1452258, complement)	3255627	186.m03953	CNAG_04026	YPL008W	CHL1
524	CNB05220	iron-sulfur cluster assembly-related protein[Cryptococcus neoformans var. neoformans JEC21]	0.0756831	0.00246421	0.329396	0.00127514	0.258148	0.00112869	1.08758e-06	1.17508	2.35013	1.07229	1.99997	0.912521	0.456268	0.0459962	-0.0376718	-0.00958481	0.348737	0.205257	0.136082	1.21812	1.14026	1.33328	0.241313	0.0230632	0.0267072	2	8486.71	9972.6	19944.9	9100.2	NC_006684.1_cdsid_XP_569269.1	CNB05220	NC_006684.1_cdsid_XP_569269.1	CNB05220	NC_006684.1_cdsid_XP_569269.1	521	89.27	NC_006684.1_cdsid_XP_569269.1	CTGCCAACGCTACTCTTGCCTCTTCATCGTCTCAGCCTCAACAGG	iron-sulfur cluster assembly-related protein[Cryptococcus neoformans var. neoformans JEC21]	CNB05220	Chromosome 2NC_006684.1 (1483520..1484626)	3255913	186.m03969	CNAG_04039	YPL135W	ISU1
525	CNB05230	serine/threonine-protein kinase nrc-2[Cryptococcus neoformans var. neoformans JEC21]	0.616083	0.154366	0.0426383	0.102738	0.0514562	0.828241	0.0326104	1.09917	0.671798	0.63036	0.611189	0.57349	0.938319	-0.115573	-0.109186	0.201475	-0.235688	0.161697	0.411008	-0.299473	-0.436473	-1.1081	-0.364412	-0.750454	-0.943754	3	1325.54	1456.99	890.497	835.57	NC_006684.1_cdsid_XP_569270.1	CNB05230	NC_006684.1_cdsid_XP_569270.1	CNB05230	NC_006684.1_cdsid_XP_569270.1	2789	87.11	NC_006684.1_cdsid_XP_569270.1	CGTTTGGGGAGTTTAGCAGTGTGACAAGAGATTTTGGGGAGTGCTA	serine/threonine-protein kinase nrc-2[Cryptococcus neoformans var. neoformans JEC21]	CNB05230	Chromosome 2NC_006684.1 (1485063..1489155)	3255979	186.m03970	CNAG_04040	YNR047W	None
526	CNB05260	hypothetical protein[Cryptococcus neoformans var. neoformans JEC21]	0.0699755	0.00779628	0.026689	0.028656	0.162048	0.175957	0.0016158	1.24535	1.9028	1.52776	1.52793	1.22677	0.8029	0.138935	-0.0962624	-0.0537109	0.353373	0.142077	0.4383	1.14513	0.891891	0.714693	0.777919	0.348517	0.67389	6	1407.66	1753.03	2678.5	2150.57	NC_006684.1_cdsid_XP_569272.1	CNB05260	NC_006684.1_cdsid_XP_569272.1	CNB05260	NC_006684.1_cdsid_XP_569272.1	266	88.75	NC_006684.1_cdsid_XP_569272.1	CGGCCGCAAATGATTTCCGATACATTGTCGTCGGATCCCTTGACG	hypothetical protein[Cryptococcus neoformans var. neoformans JEC21]	CNB05260	Chromosome 2NC_006684.1 (1495611..1496252)	3255982	186.m03972	CNAG_04043	None	None
527	CNB05320	53 kda brg1-associated factor b (actin-related protein baf53b)[Cryptococcus neoformans var. neoformans JEC21]	0.405011	0.0584258	0.00948823	0.0722075	0.0129616	0.861306	0.00203387	0.94938	0.650359	0.660156	0.685035	0.695355	1.01507	0.0961306	-0.0995124	-0.00325139	0.0194136	-0.162063	-0.0879664	-0.345662	-0.717599	-0.846788	-0.58713	-0.467846	-0.756914	3	10312	9790.05	6706.53	6807.56	NC_006684.1_cdsid_XP_569276.1	CNB05320	NC_006684.1_cdsid_XP_569276.1	CNB05320	NC_006684.1_cdsid_XP_569276.1	1371	86.37	NC_006684.1_cdsid_XP_569276.1	GGTCACAAAGGAGGAGTATGAGGAGCATGGGATGTCTATCGTTCA	53 kda brg1-associated factor b (actin-related protein baf53b)[Cryptococcus neoformans var. neoformans JEC21]	CNB05320	Chromosome 2NC_006684.1 (1504352..1506190, complement)	3255907	186.m03976	CNAG_04048	None	None
528	CNB05330	serine/threonine protein phosphatase 5 phosphatase, putative[Cryptococcus neoformans var. neoformans JEC21]	0.843702	0.461999	0.0923266	0.319567	0.0768137	0.150374	0.0353326	1.02187	0.924182	0.689473	0.9044	0.674715	0.746036	-0.0982384	-0.146831	0.217349	-0.105872	-0.0495584	0.226684	-0.0770774	-0.151035	-0.11409	-0.294353	-0.448941	-0.942308	3	821.788	839.762	759.481	566.6	NC_006684.1_cdsid_XP_569277.1	CNB05330	NC_006684.1_cdsid_XP_569277.1	CNB05330	NC_006684.1_cdsid_XP_569277.1	1971	87.68	NC_006684.1_cdsid_XP_569277.1	GGAGGCGCAATCGGATTTGCAAGAGTTGTTGAAGCTTAGTGGAGA	serine/threonine protein phosphatase 5 phosphatase, putative[Cryptococcus neoformans var. neoformans JEC21]	CNB05330	Chromosome 2NC_006684.1 (1506348..1508954)	3255800	186.m03977	CNAG_04049	None	None
529	CNB05340	pre-mRNA splicing factor[Cryptococcus neoformans var. neoformans JEC21]	0.0189976	0.0290606	0.00160081	0.831514	0.0108439	0.0121449	7.5849e-05	0.751044	0.764717	0.512986	1.01821	0.68303	0.670818	0.0468256	0.0606571	-0.113926	-0.410072	-0.540335	-0.298786	-0.371906	-0.261594	-0.541143	-0.843166	-0.980746	-1.07454	3	3973.61	2984.36	3038.69	2038.41	NC_006684.1_cdsid_XP_569278.1	CNB05340	NC_006684.1_cdsid_XP_569278.1	CNB05340	NC_006684.1_cdsid_XP_569278.1	273	90.58	NC_006684.1_cdsid_XP_569278.1	TATGCGAGGAAGAGGTATTGGTGCTGCCCGAGGACGAGCTACCAT	pre-mRNA splicing factor[Cryptococcus neoformans var. neoformans JEC21]	CNB05340	Chromosome 2NC_006684.1 (1509144..1510290, complement)	3255626	186.m03978	CNAG_04050	YLR147C	SMD3
530	CNB05370	hypothetical protein[Cryptococcus neoformans var. neoformans JEC21]	0.572772	0.0194413	0.0486678	0.0921298	0.243302	0.00433593	0.00633562	1.40614	3.77705	2.25985	2.68612	1.60713	0.598311	-0.43947	-0.189277	0.470458	-0.621639	0.403875	1.16699	1.79894	1.93373	2.01117	1.04849	1.1729	1.29663	6	1055.66	1484.4	3987.26	2385.63	NC_006684.1_cdsid_XP_569281.1	CNB05370	NC_006684.1_cdsid_XP_569281.1	CNB05370	NC_006684.1_cdsid_XP_569281.1	636	90.99	NC_006684.1_cdsid_XP_569281.1	ATCAAAAGGGAGAGGTCAGCCGAATATGGGCGCTAGGATGGGGGTG	hypothetical protein[Cryptococcus neoformans var. neoformans JEC21]	CNB05370	Chromosome 2NC_006684.1 (1519401..1520279, complement)	3255712	186.m03981	CNAG_04053	None	None
531	CNB05380	suppressor of initiator codon mutations[Cryptococcus neoformans var. neoformans JEC21]	0.206016	0.113549	0.564888	0.0193246	0.0530351	0.110725	0.0146762	0.835661	1.26691	1.06353	1.51605	1.27268	0.839473	-0.234552	-0.0047453	0.205812	-0.443161	-0.224128	-0.127603	0.433461	0.420352	0.153151	0.209894	0.0495887	-0.0014053	2	17369.1	14514.7	22005	18472.6	NC_006684.1_cdsid_XP_569282.1	CNB05380	NC_006684.1_cdsid_XP_569282.1	CNB05380	NC_006684.1_cdsid_XP_569282.1	235	86.31	NC_006684.1_cdsid_XP_569282.1	CCCAGCAAGTACAACCACTCCAAGATTCTCAAAGCGATGAAGAAGG	suppressor of initiator codon mutations[Cryptococcus neoformans var. neoformans JEC21]	CNB05380	Chromosome 2NC_006684.1 (1520594..1521501)	3256035	186.m03982	CNAG_04054	YNL244C	SUI1
532	CNB05390	hypothetical protein[Cryptococcus neoformans var. neoformans JEC21]	0.0113961	0.00373485	0.000585488	0.1116	0.207045	0.379353	2.8305e-05	4.68956	3.05292	3.46038	0.651003	0.73789	1.13347	-0.207637	0.0948873	0.0922933	1.7764	2.33847	2.48164	1.78541	1.72842	1.2618	1.7142	1.90289	1.74862	5	704.684	3304.66	2151.34	2438.47	NC_006684.1_cdsid_XP_569283.1	CNB05390	NC_006684.1_cdsid_XP_569283.1	CNB05390	NC_006684.1_cdsid_XP_569283.1	707	87.7	NC_006684.1_cdsid_XP_569283.1	GAGGGTTGCTGCACTACAAGATGCAGGCATTGGAAGACGAGATTT	hypothetical protein[Cryptococcus neoformans var. neoformans JEC21]	CNB05390	Chromosome 2NC_006684.1 (1521523..1522834, complement)	3255919	186.m03983	CNAG_04055	None	None
533	CNB05500	hypothetical protein[Cryptococcus neoformans var. neoformans JEC21]	0.0572907	0.00636725	0.00949206	0.0330578	0.0992459	0.172292	0.000624545	0.790561	0.549675	0.647245	0.695297	0.818716	1.1775	-0.119158	-0.00698412	0.116504	-0.491223	-0.364943	-0.178272	-0.661772	-1.01267	-0.939828	-0.767051	-0.487411	-0.642026	3	13288.3	10505.2	7304.25	8600.79	NC_006684.1_cdsid_XP_569293.1	CNB05500	NC_006684.1_cdsid_XP_569293.1	CNB05500	NC_006684.1_cdsid_XP_569293.1	349	88.54	NC_006684.1_cdsid_XP_569293.1	TTCAACAAGATTTACGCGGAGTTCTTTGGTGAGACCAAGCCCGCT	hypothetical protein[Cryptococcus neoformans var. neoformans JEC21]	CNB05500	Chromosome 2NC_006684.1 (1544411..1545172, complement)	3255818	186.m03996	CNAG_04066	YIL051C	MMF1
534	CNB05510	60s ribosomal protein[Cryptococcus neoformans var. neoformans JEC21]	0.0101672	0.292018	0.0236047	0.012238	0.185656	0.0290957	8.73287e-05	0.469834	0.882459	0.356657	1.87823	0.759111	0.404162	0.148339	0.0344899	-0.205043	-1.02751	-1.09363	-1.15083	-0.00241013	-0.242946	-0.314682	-1.23538	-1.38373	-1.93229	1	8128.59	3819.09	7173.15	2899.12	NC_006684.1_cdsid_XP_569294.1	CNB05510	NC_006684.1_cdsid_XP_569294.1	CNB05510	NC_006684.1_cdsid_XP_569294.1	4	87.63	NC_006684.1_cdsid_XP_569294.1	TCTTCCGACCTTACTTGGCTCCTCGTCCGAAACTGGAACTCTTTC	60s ribosomal protein[Cryptococcus neoformans var. neoformans JEC21]	CNB05510	Chromosome 2NC_006684.1 (1547272..1548614, complement)	3255976	186.m03997	CNAG_04068	None	None
535	CNB05550	cytosolic large ribosomal subunit protein[Cryptococcus neoformans var. neoformans JEC21]	0.0733357	0.0966212	0.0186397	0.0117124	0.0211439	0.00959177	6.14929e-05	0.736865	1.39317	0.48234	1.89067	0.654584	0.346219	0.130933	0.119678	-0.288935	-0.329332	-0.598552	-0.406839	0.18574	0.666756	0.540621	-1.12979	-0.990203	-1.0391	2	2352.07	1733.16	3276.82	1134.5	NC_006684.1_cdsid_XP_569298.1	CNB05550	NC_006684.1_cdsid_XP_569298.1	CNB05550	NC_006684.1_cdsid_XP_569298.1	501	87.47	NC_006684.1_cdsid_XP_569298.1	AGCGGACGTTGGAGAGTTCTTGCGTGATGAGGATACCATGTTCTA	cytosolic large ribosomal subunit protein[Cryptococcus neoformans var. neoformans JEC21]	CNB05550	Chromosome 2NC_006684.1 (1559069..1560331)	3255641	186.m04001	CNAG_04072	YPL211W	NIP7
536	CNB05640	proline-tRNA ligase[Cryptococcus neoformans var. neoformans JEC21]	0.477521	0.0284891	0.439086	0.0208372	0.172561	0.0647045	0.00251157	1.265	0.244666	0.804662	0.193412	0.636096	3.28882	-0.561577	0.0611678	0.355162	-0.0473382	0.0089758	0.864764	-1.43054	-2.06351	-3.01425	-0.0912252	-0.243509	-0.665266	3	789.113	998.229	193.069	634.969	NC_006684.1_cdsid_XP_569307.1	CNB05640	NC_006684.1_cdsid_XP_569307.1	CNB05640	NC_006684.1_cdsid_XP_569307.1	2098	86.96	NC_006684.1_cdsid_XP_569307.1	GCCAAGTCGCTTTGTATTCCGTTTGACCAAAAGAGGTTCGGTGAG	proline-tRNA ligase[Cryptococcus neoformans var. neoformans JEC21]	CNB05640	Chromosome 2NC_006684.1 (1581226..1584034)	3255769	186.m04010	CNAG_04082	YHR020W	None
537	CNB05680	coatomer zeta subunit (zeta-coat protein)[Cryptococcus neoformans var. neoformans JEC21]	0.350571	0.147751	0.0477441	0.0782724	0.0455288	0.206249	0.00477369	1.08208	0.774043	0.59194	0.715332	0.547041	0.764737	0.0326724	0.00342638	-0.0369446	0.277808	0.0630004	-0.0156091	-0.158618	-0.292598	-0.713554	-0.492312	-0.744042	-1.09582	3	2086.69	2257.96	1615.19	1235.2	NC_006684.1_cdsid_XP_569309.1	CNB05680	NC_006684.1_cdsid_XP_569309.1	CNB05680	NC_006684.1_cdsid_XP_569309.1	635	86.16	NC_006684.1_cdsid_XP_569309.1	GCGTCTCCCGCCCTCGACCTGATACGACAGATATTGTTATTAATGA	coatomer zeta subunit (zeta-coat protein)[Cryptococcus neoformans var. neoformans JEC21]	CNB05680	Chromosome 2NC_006684.1 (1595127..1596076, complement)	3255729	186.m04012	CNAG_04089	YPL010W	RET3
538	CNB05690	bZip transcription factor[Cryptococcus neoformans var. neoformans JEC21]	0.0243074	0.136977	0.0600952	0.0424247	0.347113	0.020556	0.00128557	0.683279	1.45567	0.573657	2.13042	0.839565	0.394084	0.0427229	-0.00666812	-0.0371841	-0.475952	-0.723868	-0.463202	0.915123	0.404993	0.21065	-0.440072	-0.890014	-1.17051	2	2115.91	1445.76	3080.07	1213.81	NC_006684.1_cdsid_XP_569310.1	CNB05690	NC_006684.1_cdsid_XP_569310.1	CNB05690	NC_006684.1_cdsid_XP_569310.1	1672	87.91	NC_006684.1_cdsid_XP_569310.1	GCATGGCTCAATGAGCTCCAATCCAAAGTCGAAGGGCTTACCATC	bZip transcription factor[Cryptococcus neoformans var. neoformans JEC21]	CNB05690	Chromosome 2NC_006684.1 (1596310..1599640)	3255980	186.m04013	CNAG_04090	None	None
539	CNB05700	hypothetical protein[Cryptococcus neoformans var. neoformans JEC21]	0.00542243	0.050693	0.00172166	0.00109193	0.0177345	0.000358249	9.77986e-08	0.63099	1.17077	0.514237	1.85545	0.81497	0.43923	0.00632446	0.0115005	-0.0179965	-0.569191	-0.715764	-0.712904	0.291102	0.262922	0.122781	-0.887513	-1.02006	-0.974065	2	521.339	328.96	610.369	268.092	NC_006684.1_cdsid_XP_569311.1	CNB05700	NC_006684.1_cdsid_XP_569311.1	CNB05700	NC_006684.1_cdsid_XP_569311.1	529	87.56	NC_006684.1_cdsid_XP_569311.1	GGTGTTGGTATGAGCTTTGGAGTTTGTGCAATTGGGCTTGGATGG	hypothetical protein[Cryptococcus neoformans var. neoformans JEC21]	CNB05700	Chromosome 2NC_006684.1 (1600213..1600889)	3255916	186.m04014	CNAG_04091	None	None
540	CNB05720	hypothetical protein[Cryptococcus neoformans var. neoformans JEC21]	0.973334	NaN	NaN	NaN	NaN	NaN	0.00546402	0.997034	0.299895	0.810412	0.300787	0.812822	2.70232	-0.263184	-0.000434615	0.222871	-0.108188	-0.0406526	0.12583	-1.73747	-8.11134	-8.11134	-0.303273	-8.11134	-8.11134	3	276.539	275.719	82.9325	224.11	NC_006684.1_cdsid_XP_569313.1	CNB05720	NC_006684.1_cdsid_XP_569313.1	CNB05720	NC_006684.1_cdsid_XP_569313.1	2052	88.92	NC_006684.1_cdsid_XP_569313.1	GTTTGATTTACCAGCGGGTTTGTTCCAGGGCGAGGCGACGATATG	hypothetical protein[Cryptococcus neoformans var. neoformans JEC21]	CNB05720	Chromosome 2NC_006684.1 (1605237..1607854, complement)	3255842	186.m04016	CNAG_04093	None	None
541	CNB05730	hypothetical protein[Cryptococcus neoformans var. neoformans JEC21]	0.00245499	0.121199	0.188042	0.0292468	0.0102327	0.236181	0.000501691	1.4115	0.754543	0.913054	0.534569	0.646868	1.21008	-0.00025146	0.0398935	-0.0407695	0.503632	0.50708	0.480834	-0.241721	-0.284731	-0.744197	-0.0796655	-0.0611695	-0.261191	3	2210.42	3120.01	1667.86	2018.24	NC_006684.1_cdsid_XP_569314.1	CNB05730	NC_006684.1_cdsid_XP_569314.1	CNB05730	NC_006684.1_cdsid_XP_569314.1	461	86.8	NC_006684.1_cdsid_XP_569314.1	GAGCGAAATGGGTTACTGTAGTTGTAGCTGCTCTGCCTGTAGAGG	hypothetical protein[Cryptococcus neoformans var. neoformans JEC21]	CNB05730	Chromosome 2NC_006684.1 (1608310..1608849, complement)	3255813	186.m04017	CNAG_04094	None	None
542	CNC00020	hypothetical protein[Cryptococcus neoformans var. neoformans JEC21]	0.0594429	0.107703	0.0942774	0.014891	0.0132819	0.912049	0.00138348	1.6148	0.680583	0.665367	0.421466	0.412043	0.977643	0.139328	-0.109194	-0.0417116	0.919882	0.720719	0.383426	-0.397185	-0.377778	-0.963569	-0.302032	-0.585005	-0.94802	3	742.053	1198.27	505.028	493.737	NC_006685.1_cdsid_XP_569351.1	CNC00020	NC_006685.1_cdsid_XP_569351.1	CNC00020	NC_006685.1_cdsid_XP_569351.1	539	89.94	NC_006685.1_cdsid_XP_569351.1; NC_006691.1_cdsid_XP_571621.1 (-21.10 -776.33 -284.4 79.46 atttctccatggactggaacttggacgccgactctggcc); NC_006691.1_cdsid_XP_571271.1 (-16.64 -546.83 -202.1 77.08 atttctccatggattggaacttggacgctgactctggcc)	ATTTCTCCATGGACTGGAACTTGGACGCCTCACCCGACTCTAGCC	hypothetical protein[Cryptococcus neoformans var. neoformans JEC21]	CNC00020	Chromosome 3NC_006685.1 (4572..6132, complement)	3256284	179.m00002	CNAG_00012	None	None
543	CNC00050	chitin synthase[Cryptococcus neoformans var. neoformans JEC21]	0.183817	0.028122	0.00799178	0.0327815	0.0266967	0.159278	0.000259115	0.906995	0.46861	0.600011	0.516662	0.661537	1.28041	-0.12535	0.120608	-0.00574449	-0.127325	-0.0850025	-0.213108	-0.825764	-1.08347	-1.43537	-0.582503	-0.741986	-0.904242	3	1280	1160.96	599.821	768.015	NC_006685.1_cdsid_XP_569357.1	CNC00050	NC_006685.1_cdsid_XP_569357.1	CNC00050	NC_006685.1_cdsid_XP_569357.1	3028	86.17	NC_006685.1_cdsid_XP_569357.1	CTTGGATCTTCAGCATATCTTCTCGTTCGTCTGTTCGTGGGAGAGT	chitin synthase[Cryptococcus neoformans var. neoformans JEC21]	CNC00050	Chromosome 3NC_006685.1 (19049..23574, complement)	3256313	179.m00005	CNAG_07499	YNL192W	CHS1
544	CNC00080	hypothetical protein[Cryptococcus neoformans var. neoformans JEC21]	0.08302	0.0677069	0.0401198	0.0388399	0.314991	0.0322299	0.000560057	0.895629	1.36127	0.843258	1.51991	0.941526	0.619462	0.0599258	-0.0825687	0.0189378	-0.0812642	-0.23873	-0.161381	0.605547	0.223762	0.479742	-0.304152	-0.306336	-0.134218	2	422.14	378.081	574.648	355.973	NC_006685.1_cdsid_XP_569362.1	CNC00080	NC_006685.1_cdsid_XP_569362.1	CNC00080	NC_006685.1_cdsid_XP_569362.1	678	86.21	NC_006685.1_cdsid_XP_569362.1, NC_006685.1_cdsid_XP_569361.1	CGCGCTGCATAGACATATCGGTTTTGGTAAGTCAAGGAGTATGCAC	hypothetical protein[Cryptococcus neoformans var. neoformans JEC21]	CNC00080	Chromosome 3NC_006685.1 (28347..30497, complement)	3256619	179.m00008	CNAG_06962	None	None
545	CNC00110	fatty acid elongase[Cryptococcus neoformans var. neoformans JEC21]	0.0151734	0.0221997	0.00164636	0.283032	0.00583085	0.00269618	1.36276e-05	0.576637	0.639928	0.305357	1.10976	0.529548	0.477174	0.0857872	0.144202	-0.262549	-0.707926	-0.984788	-0.707431	-0.618109	-0.540845	-0.783662	-1.61946	-1.63244	-1.89931	1	6426.87	3705.97	4112.73	1962.49	NC_006685.1_cdsid_XP_569369.1	CNC00110	NC_006685.1_cdsid_XP_569369.1	CNC00110	NC_006685.1_cdsid_XP_569369.1	776	86.16	NC_006685.1_cdsid_XP_569369.1	GTCTTTTGGGTTCTTACCTCGTCCTGTTCATCGCTTTCTACAAGGC	fatty acid elongase[Cryptococcus neoformans var. neoformans JEC21]	CNC00110	Chromosome 3NC_006685.1 (34913..36922)	3256192	179.m00013	CNAG_03080	YCR034W	FEN1
546	CNC00190	hydrolase[Cryptococcus neoformans var. neoformans JEC21]	0.000699619	0.0277878	0.025637	0.00746555	0.0030772	0.0169786	3.06312e-06	1.63064	0.598732	1.17562	0.367176	0.720953	1.96351	-0.00134047	-0.0636365	0.0622315	0.642109	0.747206	0.724893	-0.534778	-0.758087	-0.95833	0.31278	0.217878	0.16572	3	2901.53	4731.36	1737.24	3411.09	NC_006685.1_cdsid_XP_569386.1	CNC00190	NC_006685.1_cdsid_XP_569386.1	CNC00190	NC_006685.1_cdsid_XP_569386.1	349	87.07	NC_006685.1_cdsid_XP_569386.1	GGCTGGCCCACTCAAAAGGACCTTTCAAAAGACGAGATTTCCAAG	hydrolase[Cryptococcus neoformans var. neoformans JEC21]	CNC00190	Chromosome 3NC_006685.1 (57930..59003, complement)	3256261	179.m00020	CNAG_03069	YDL125C	HNT1
[truncated: 2,041 more rows]
[truncated: 22 more columns]

## Sheet: DNA repair genes
Gene ID/Name		Fold change in gene expression
H99 IDa	ScGeneb	3 k 30m/0 k	3 k 60m/0 k	3 k 120m/0 k	KOGs Description
00720	RAD51	9.18895	9.49031	9.94165	DNA repair protein RAD51/RHP55
02771	RDH54	8.8479	6.71601	7.28137	DNA repair protein, SNF2 family
[truncated: 62 more rows]

## Sheet: Chaperone and proteasome genes
Gene ID/Name		Fold change in gene expression
[truncated: 55 more rows]

[truncated: 2 more sheets: Ergosterol biosynthesis, Radiation responsive genes]
